# Supplementary material for: A distributed cell division counter reveals growth dynamics in the gut microbiota
Source: Nat Commun. 2015 Nov 30;6:10039. doi: 10.1038/ncomms10039 (PMC4674677; doi:10.1038/ncomms10039)
Supplement: Supplementary Software 1 — Turbidostat source code. [file ncomms10039-s3.zip]

Archive with 164 entries (137 files):
- Newest_Code_For_Evo_GitHub_Repo/
- Newest_Code_For_Evo_GitHub_Repo/Evolvulator/
- Newest_Code_For_Evo_GitHub_Repo/Evolvulator/CAD/
- Newest_Code_For_Evo_GitHub_Repo/Evolvulator/CAD/illustrator/
- Newest_Code_For_Evo_GitHub_Repo/Evolvulator/CAD/illustrator/BioReactor.ai
- Newest_Code_For_Evo_GitHub_Repo/Evolvulator/CAD/README.md
- Newest_Code_For_Evo_GitHub_Repo/Evolvulator/CAD/STL/
- Newest_Code_For_Evo_GitHub_Repo/Evolvulator/CAD/STL/shroud.STL
- Newest_Code_For_Evo_GitHub_Repo/Evolvulator/code/
- Newest_Code_For_Evo_GitHub_Repo/Evolvulator/code/autognarls/
- Newest_Code_For_Evo_GitHub_Repo/Evolvulator/code/autognarls/arduino/
- Newest_Code_For_Evo_GitHub_Repo/Evolvulator/code/autognarls/arduino/Evolvulator/
- Newest_Code_For_Evo_GitHub_Repo/Evolvulator/code/autognarls/arduino/Evolvulator/Evolvulator.ino
- Newest_Code_For_Evo_GitHub_Repo/Evolvulator/code/autognarls/arduino/util/
- Newest_Code_For_Evo_GitHub_Repo/Evolvulator/code/autognarls/arduino/util/evolvulator_favicon.ico
- Newest_Code_For_Evo_GitHub_Repo/Evolvulator/code/autognarls/arduino/util/icoToHex.py
- Newest_Code_For_Evo_GitHub_Repo/Evolvulator/code/autognarls/arduino/util/icoToHex.pyc
- Newest_Code_For_Evo_GitHub_Repo/Evolvulator/code/autognarls/arduino/util/WebClientTest/
- Newest_Code_For_Evo_GitHub_Repo/Evolvulator/code/autognarls/arduino/util/WebClientTest/WebClientTest.ino
- Newest_Code_For_Evo_GitHub_Repo/Evolvulator/code/autognarls/arduino/util/webclienttest_server.tac
- Newest_Code_For_Evo_GitHub_Repo/Evolvulator/code/autognarls/README.md
- Newest_Code_For_Evo_GitHub_Repo/Evolvulator/code/autognarls/service/
- Newest_Code_For_Evo_GitHub_Repo/Evolvulator/code/autognarls/service/.~lock.131024_log (copy).txt#
- Newest_Code_For_Evo_GitHub_Repo/Evolvulator/code/autognarls/service/app.tac
- Newest_Code_For_Evo_GitHub_Repo/Evolvulator/code/autognarls/service/evolvulator/
- Newest_Code_For_Evo_GitHub_Repo/Evolvulator/code/autognarls/service/evolvulator/121217_log.txt
- Newest_Code_For_Evo_GitHub_Repo/Evolvulator/code/autognarls/service/evolvulator/dbifc.py
- Newest_Code_For_Evo_GitHub_Repo/Evolvulator/code/autognarls/service/evolvulator/dbifc.pyc
- Newest_Code_For_Evo_GitHub_Repo/Evolvulator/code/autognarls/service/evolvulator/evo4_ag.json
- Newest_Code_For_Evo_GitHub_Repo/Evolvulator/code/autognarls/service/evolvulator/evo5_ag.json
- Newest_Code_For_Evo_GitHub_Repo/Evolvulator/code/autognarls/service/evolvulator/evo6_ag.json
- Newest_Code_For_Evo_GitHub_Repo/Evolvulator/code/autognarls/service/evolvulator/Evo_expt_json_files/
- Newest_Code_For_Evo_GitHub_Repo/Evolvulator/code/autognarls/service/evolvulator/Evo_expt_json_files/evo4_ag.json
- Newest_Code_For_Evo_GitHub_Repo/Evolvulator/code/autognarls/service/evolvulator/Evo_expt_json_files/evo5_ag.json
- Newest_Code_For_Evo_GitHub_Repo/Evolvulator/code/autognarls/service/evolvulator/Evo_expt_json_files/evo6_ag.json
- Newest_Code_For_Evo_GitHub_Repo/Evolvulator/code/autognarls/service/evolvulator/Evo_test_json_files/
- Newest_Code_For_Evo_GitHub_Repo/Evolvulator/code/autognarls/service/evolvulator/Evo_test_json_files/evo4_ag.json
- Newest_Code_For_Evo_GitHub_Repo/Evolvulator/code/autognarls/service/evolvulator/Evo_test_json_files/evo5_ag.json
- Newest_Code_For_Evo_GitHub_Repo/Evolvulator/code/autognarls/service/evolvulator/Evo_test_json_files/evo6_ag.json
- Newest_Code_For_Evo_GitHub_Repo/Evolvulator/code/autognarls/service/evolvulator/loop.py
- Newest_Code_For_Evo_GitHub_Repo/Evolvulator/code/autognarls/service/evolvulator/loop.pyc
- Newest_Code_For_Evo_GitHub_Repo/Evolvulator/code/autognarls/service/evolvulator/loop_backup.py
- Newest_Code_For_Evo_GitHub_Repo/Evolvulator/code/autognarls/service/evolvulator/__init__.py
- Newest_Code_For_Evo_GitHub_Repo/Evolvulator/code/autognarls/service/evolvulator/__init__.pyc
- Newest_Code_For_Evo_GitHub_Repo/Evolvulator/code/autognarls/service/experimentcore/
- Newest_Code_For_Evo_GitHub_Repo/Evolvulator/code/autognarls/service/experimentcore/exp_dbifc.py
- Newest_Code_For_Evo_GitHub_Repo/Evolvulator/code/autognarls/service/experimentcore/exp_dbifc.pyc
- Newest_Code_For_Evo_GitHub_Repo/Evolvulator/code/autognarls/service/experimentcore/exp_loop.py
- Newest_Code_For_Evo_GitHub_Repo/Evolvulator/code/autognarls/service/experimentcore/exp_loop.pyc
- Newest_Code_For_Evo_GitHub_Repo/Evolvulator/code/autognarls/service/experimentcore/__init__.py
- Newest_Code_For_Evo_GitHub_Repo/Evolvulator/code/autognarls/service/experimentcore/__init__.pyc
- Newest_Code_For_Evo_GitHub_Repo/Evolvulator/code/autognarls/service/flaskapp/
- Newest_Code_For_Evo_GitHub_Repo/Evolvulator/code/autognarls/service/flaskapp/flaskapp.py
- Newest_Code_For_Evo_GitHub_Repo/Evolvulator/code/autognarls/service/flaskapp/flaskapp.pyc
- Newest_Code_For_Evo_GitHub_Repo/Evolvulator/code/autognarls/service/flaskapp/static/
- Newest_Code_For_Evo_GitHub_Repo/Evolvulator/code/autognarls/service/flaskapp/static/faviconSQ.ico
- Newest_Code_For_Evo_GitHub_Repo/Evolvulator/code/autognarls/service/flaskapp/static/flot/
- Newest_Code_For_Evo_GitHub_Repo/Evolvulator/code/autognarls/service/flaskapp/static/flot/API.txt
- Newest_Code_For_Evo_GitHub_Repo/Evolvulator/code/autognarls/service/flaskapp/static/flot/examples/
- Newest_Code_For_Evo_GitHub_Repo/Evolvulator/code/autognarls/service/flaskapp/static/flot/examples/ajax.html
- Newest_Code_For_Evo_GitHub_Repo/Evolvulator/code/autognarls/service/flaskapp/static/flot/examples/annotating.html
- Newest_Code_For_Evo_GitHub_Repo/Evolvulator/code/autognarls/service/flaskapp/static/flot/examples/arrow-down.gif
- Newest_Code_For_Evo_GitHub_Repo/Evolvulator/code/autognarls/service/flaskapp/static/flot/examples/arrow-left.gif
- Newest_Code_For_Evo_GitHub_Repo/Evolvulator/code/autognarls/service/flaskapp/static/flot/examples/arrow-right.gif
- Newest_Code_For_Evo_GitHub_Repo/Evolvulator/code/autognarls/service/flaskapp/static/flot/examples/arrow-up.gif
- Newest_Code_For_Evo_GitHub_Repo/Evolvulator/code/autognarls/service/flaskapp/static/flot/examples/basic.html
- Newest_Code_For_Evo_GitHub_Repo/Evolvulator/code/autognarls/service/flaskapp/static/flot/examples/data-eu-gdp-growth-1.json
- Newest_Code_For_Evo_GitHub_Repo/Evolvulator/code/autognarls/service/flaskapp/static/flot/examples/data-eu-gdp-growth-2.json
- Newest_Code_For_Evo_GitHub_Repo/Evolvulator/code/autognarls/service/flaskapp/static/flot/examples/data-eu-gdp-growth-3.json
- Newest_Code_For_Evo_GitHub_Repo/Evolvulator/code/autognarls/service/flaskapp/static/flot/examples/data-eu-gdp-growth-4.json
- Newest_Code_For_Evo_GitHub_Repo/Evolvulator/code/autognarls/service/flaskapp/static/flot/examples/data-eu-gdp-growth-5.json
- Newest_Code_For_Evo_GitHub_Repo/Evolvulator/code/autognarls/service/flaskapp/static/flot/examples/data-eu-gdp-growth.json
- Newest_Code_For_Evo_GitHub_Repo/Evolvulator/code/autognarls/service/flaskapp/static/flot/examples/data-japan-gdp-growth.json
- Newest_Code_For_Evo_GitHub_Repo/Evolvulator/code/autognarls/service/flaskapp/static/flot/examples/data-usa-gdp-growth.json
- Newest_Code_For_Evo_GitHub_Repo/Evolvulator/code/autognarls/service/flaskapp/static/flot/examples/graph-types.html
- Newest_Code_For_Evo_GitHub_Repo/Evolvulator/code/autognarls/service/flaskapp/static/flot/examples/hs-2004-27-a-large_web.jpg
- Newest_Code_For_Evo_GitHub_Repo/Evolvulator/code/autognarls/service/flaskapp/static/flot/examples/image.html
- Newest_Code_For_Evo_GitHub_Repo/Evolvulator/code/autognarls/service/flaskapp/static/flot/examples/index.html
- Newest_Code_For_Evo_GitHub_Repo/Evolvulator/code/autognarls/service/flaskapp/static/flot/examples/interacting-axes.html
- Newest_Code_For_Evo_GitHub_Repo/Evolvulator/code/autognarls/service/flaskapp/static/flot/examples/interacting.html
- Newest_Code_For_Evo_GitHub_Repo/Evolvulator/code/autognarls/service/flaskapp/static/flot/examples/layout.css
- Newest_Code_For_Evo_GitHub_Repo/Evolvulator/code/autognarls/service/flaskapp/static/flot/examples/multiple-axes.html
- Newest_Code_For_Evo_GitHub_Repo/Evolvulator/code/autognarls/service/flaskapp/static/flot/examples/navigate.html
- Newest_Code_For_Evo_GitHub_Repo/Evolvulator/code/autognarls/service/flaskapp/static/flot/examples/percentiles.html
- Newest_Code_For_Evo_GitHub_Repo/Evolvulator/code/autognarls/service/flaskapp/static/flot/examples/pie.html
- Newest_Code_For_Evo_GitHub_Repo/Evolvulator/code/autognarls/service/flaskapp/static/flot/examples/realtime.html
- Newest_Code_For_Evo_GitHub_Repo/Evolvulator/code/autognarls/service/flaskapp/static/flot/examples/resize.html
- Newest_Code_For_Evo_GitHub_Repo/Evolvulator/code/autognarls/service/flaskapp/static/flot/examples/selection.html
- Newest_Code_For_Evo_GitHub_Repo/Evolvulator/code/autognarls/service/flaskapp/static/flot/examples/setting-options.html
- Newest_Code_For_Evo_GitHub_Repo/Evolvulator/code/autognarls/service/flaskapp/static/flot/examples/stacking.html
- Newest_Code_For_Evo_GitHub_Repo/Evolvulator/code/autognarls/service/flaskapp/static/flot/examples/symbols.html
- Newest_Code_For_Evo_GitHub_Repo/Evolvulator/code/autognarls/service/flaskapp/static/flot/examples/thresholding.html
- Newest_Code_For_Evo_GitHub_Repo/Evolvulator/code/autognarls/service/flaskapp/static/flot/examples/time.html
- Newest_Code_For_Evo_GitHub_Repo/Evolvulator/code/autognarls/service/flaskapp/static/flot/examples/tracking.html
- Newest_Code_For_Evo_GitHub_Repo/Evolvulator/code/autognarls/service/flaskapp/static/flot/examples/turning-series.html
- Newest_Code_For_Evo_GitHub_Repo/Evolvulator/code/autognarls/service/flaskapp/static/flot/examples/visitors.html
- Newest_Code_For_Evo_GitHub_Repo/Evolvulator/code/autognarls/service/flaskapp/static/flot/examples/zooming.html
- Newest_Code_For_Evo_GitHub_Repo/Evolvulator/code/autognarls/service/flaskapp/static/flot/excanvas.js
- Newest_Code_For_Evo_GitHub_Repo/Evolvulator/code/autognarls/service/flaskapp/static/flot/excanvas.min.js
- Newest_Code_For_Evo_GitHub_Repo/Evolvulator/code/autognarls/service/flaskapp/static/flot/FAQ.txt
- Newest_Code_For_Evo_GitHub_Repo/Evolvulator/code/autognarls/service/flaskapp/static/flot/jquery.colorhelpers.js
- Newest_Code_For_Evo_GitHub_Repo/Evolvulator/code/autognarls/service/flaskapp/static/flot/jquery.colorhelpers.min.js
- Newest_Code_For_Evo_GitHub_Repo/Evolvulator/code/autognarls/service/flaskapp/static/flot/jquery.flot.crosshair.js
- Newest_Code_For_Evo_GitHub_Repo/Evolvulator/code/autognarls/service/flaskapp/static/flot/jquery.flot.crosshair.min.js
- Newest_Code_For_Evo_GitHub_Repo/Evolvulator/code/autognarls/service/flaskapp/static/flot/jquery.flot.fillbetween.js
- Newest_Code_For_Evo_GitHub_Repo/Evolvulator/code/autognarls/service/flaskapp/static/flot/jquery.flot.fillbetween.min.js
- Newest_Code_For_Evo_GitHub_Repo/Evolvulator/code/autognarls/service/flaskapp/static/flot/jquery.flot.image.js
- Newest_Code_For_Evo_GitHub_Repo/Evolvulator/code/autognarls/service/flaskapp/static/flot/jquery.flot.image.min.js
- Newest_Code_For_Evo_GitHub_Repo/Evolvulator/code/autognarls/service/flaskapp/static/flot/jquery.flot.js
- Newest_Code_For_Evo_GitHub_Repo/Evolvulator/code/autognarls/service/flaskapp/static/flot/jquery.flot.min.js
- Newest_Code_For_Evo_GitHub_Repo/Evolvulator/code/autognarls/service/flaskapp/static/flot/jquery.flot.navigate.js
- Newest_Code_For_Evo_GitHub_Repo/Evolvulator/code/autognarls/service/flaskapp/static/flot/jquery.flot.navigate.min.js
- Newest_Code_For_Evo_GitHub_Repo/Evolvulator/code/autognarls/service/flaskapp/static/flot/jquery.flot.pie.js
- Newest_Code_For_Evo_GitHub_Repo/Evolvulator/code/autognarls/service/flaskapp/static/flot/jquery.flot.pie.min.js
- Newest_Code_For_Evo_GitHub_Repo/Evolvulator/code/autognarls/service/flaskapp/static/flot/jquery.flot.resize.js
- Newest_Code_For_Evo_GitHub_Repo/Evolvulator/code/autognarls/service/flaskapp/static/flot/jquery.flot.resize.min.js
- Newest_Code_For_Evo_GitHub_Repo/Evolvulator/code/autognarls/service/flaskapp/static/flot/jquery.flot.selection.js
- Newest_Code_For_Evo_GitHub_Repo/Evolvulator/code/autognarls/service/flaskapp/static/flot/jquery.flot.selection.min.js
- Newest_Code_For_Evo_GitHub_Repo/Evolvulator/code/autognarls/service/flaskapp/static/flot/jquery.flot.stack.js
- Newest_Code_For_Evo_GitHub_Repo/Evolvulator/code/autognarls/service/flaskapp/static/flot/jquery.flot.stack.min.js
- Newest_Code_For_Evo_GitHub_Repo/Evolvulator/code/autognarls/service/flaskapp/static/flot/jquery.flot.symbol.js
- Newest_Code_For_Evo_GitHub_Repo/Evolvulator/code/autognarls/service/flaskapp/static/flot/jquery.flot.symbol.min.js
- Newest_Code_For_Evo_GitHub_Repo/Evolvulator/code/autognarls/service/flaskapp/static/flot/jquery.flot.threshold.js
- Newest_Code_For_Evo_GitHub_Repo/Evolvulator/code/autognarls/service/flaskapp/static/flot/jquery.flot.threshold.min.js
- Newest_Code_For_Evo_GitHub_Repo/Evolvulator/code/autognarls/service/flaskapp/static/flot/jquery.js
- Newest_Code_For_Evo_GitHub_Repo/Evolvulator/code/autognarls/service/flaskapp/static/flot/jquery.min.js
- Newest_Code_For_Evo_GitHub_Repo/Evolvulator/code/autognarls/service/flaskapp/static/flot/LICENSE.txt
- Newest_Code_For_Evo_GitHub_Repo/Evolvulator/code/autognarls/service/flaskapp/static/flot/Makefile
- Newest_Code_For_Evo_GitHub_Repo/Evolvulator/code/autognarls/service/flaskapp/static/flot/NEWS.txt
- Newest_Code_For_Evo_GitHub_Repo/Evolvulator/code/autognarls/service/flaskapp/static/flot/PLUGINS.txt
- Newest_Code_For_Evo_GitHub_Repo/Evolvulator/code/autognarls/service/flaskapp/static/flot/README.txt
- Newest_Code_For_Evo_GitHub_Repo/Evolvulator/code/autognarls/service/flaskapp/static/stripchart.js
- Newest_Code_For_Evo_GitHub_Repo/Evolvulator/code/autognarls/service/flaskapp/static/style.css
- Newest_Code_For_Evo_GitHub_Repo/Evolvulator/code/autognarls/service/flaskapp/static/userinput.js
- Newest_Code_For_Evo_GitHub_Repo/Evolvulator/code/autognarls/service/flaskapp/templates/
- Newest_Code_For_Evo_GitHub_Repo/Evolvulator/code/autognarls/service/flaskapp/templates/error404.html
- Newest_Code_For_Evo_GitHub_Repo/Evolvulator/code/autognarls/service/flaskapp/templates/error500.html
- Newest_Code_For_Evo_GitHub_Repo/Evolvulator/code/autognarls/service/flaskapp/templates/experiment.html
- Newest_Code_For_Evo_GitHub_Repo/Evolvulator/code/autognarls/service/flaskapp/templates/index.html
- Newest_Code_For_Evo_GitHub_Repo/Evolvulator/code/autognarls/service/flaskapp/templates/layout.html
- Newest_Code_For_Evo_GitHub_Repo/Evolvulator/code/autognarls/service/flaskapp/__init__.py
- Newest_Code_For_Evo_GitHub_Repo/Evolvulator/code/autognarls/service/flaskapp/__init__.pyc
- Newest_Code_For_Evo_GitHub_Repo/Evolvulator/code/autognarls/service/README.md
- Newest_Code_For_Evo_GitHub_Repo/Evolvulator/code/autognarls/service/webservertest.tac
- Newest_Code_For_Evo_GitHub_Repo/Evolvulator/code/autognarls/service/websocket/
- Newest_Code_For_Evo_GitHub_Repo/Evolvulator/code/autognarls/service/websocket/datapush.py
- Newest_Code_For_Evo_GitHub_Repo/Evolvulator/code/autognarls/service/websocket/datapush.pyc
- Newest_Code_For_Evo_GitHub_Repo/Evolvulator/code/autognarls/service/websocket/__init__.py
- Newest_Code_For_Evo_GitHub_Repo/Evolvulator/code/autognarls/service/websocket/__init__.pyc
- Newest_Code_For_Evo_GitHub_Repo/Evolvulator/code/README.md
- Newest_Code_For_Evo_GitHub_Repo/Evolvulator/database/
- Newest_Code_For_Evo_GitHub_Repo/Evolvulator/Evolvulator documentation.odt
- Newest_Code_For_Evo_GitHub_Repo/Evolvulator/Evolvulator startup documentation.odt
- Newest_Code_For_Evo_GitHub_Repo/Evolvulator/PCB/
- Newest_Code_For_Evo_GitHub_Repo/Evolvulator/PCB/evolvulator/
- Newest_Code_For_Evo_GitHub_Repo/Evolvulator/PCB/evolvulator/cam/
- Newest_Code_For_Evo_GitHub_Repo/Evolvulator/PCB/evolvulator/cam/evolvulatorGerb274x.cam
- Newest_Code_For_Evo_GitHub_Repo/Evolvulator/PCB/evolvulator/eagle.epf
- Newest_Code_For_Evo_GitHub_Repo/Evolvulator/PCB/evolvulator/evolvulator.brd
- Newest_Code_For_Evo_GitHub_Repo/Evolvulator/PCB/evolvulator/evolvulator.sch
- Newest_Code_For_Evo_GitHub_Repo/Evolvulator/PCB/evolvulator/evolvulatorDRC.dru
- Newest_Code_For_Evo_GitHub_Repo/Evolvulator/PCB/evolvulator/lbr/
- Newest_Code_For_Evo_GitHub_Repo/Evolvulator/PCB/evolvulator/lbr/evolvulator.lbr
- Newest_Code_For_Evo_GitHub_Repo/Evolvulator/PCB/README.md
