# Supplementary material for: A distributed cell division counter reveals growth dynamics in the gut microbiota
Source: Nat Commun. 2015 Nov 30;6:10039. doi: 10.1038/ncomms10039 (PMC4674677; doi:10.1038/ncomms10039)
Supplement: Supplementary Software 1 — Turbidostat source code. [file ncomms10039-s3.zip › Newest_Code_For_Evo_GitHub_Repo/Evolvulator/code/autognarls/service/evolvulator/evo5_ag.json]

{
"jobname"               :   "evo5",
"experiment_description":   "change_me",
"URL"                   :   "192.168.1.147",
"DB_PATH"               :   "/home/wade/Documents/Avi_Test/database/Wade.DB",
"SYSTEM_ON"             :   0,
"CONTROL_ON"            :   0,
"PARAM_UPDATE_PERIOD"   :   3.0,
"CONTROL_PERIOD"        :   3.0,
"SAMPLE_PERIOD_0"       :   3.0,
"VOLUME_START"      :   20000.0,
"VOLUME_MIN"        :   1000.0,
"TANK_DIA"          :   400.0,
"EXIT_DIA"          :   3.0,
"HEIGHT_OFFSET"     :   120.0,
"VOLUME_TARGET"     :   1000.0,
"PHOTODIODE0_MIN"   :   0,
"PHOTODIODE0_MAX"   :   1023,
"PHOTODIODE1_MIN"   :   2,
"PHOTODIODE1_MAX"   :   838,
"MEDIA_DENSITY"     :   1000.0,
"FLOWCONSTANT"      :   0.135,
"OD_TARGET"         :   0.05,
"OD_DELTA"          :   0.2,
"OD_CONSTANT_0"     :   0.0308,
"OD_CONSTANT_1"     :   0.0939,
"OD_CONSTANT_2"     :   0.0000
}
