# Supplementary material for: A distributed cell division counter reveals growth dynamics in the gut microbiota
Source: Nat Commun. 2015 Nov 30;6:10039. doi: 10.1038/ncomms10039 (PMC4674677; doi:10.1038/ncomms10039)
Supplement: Supplementary Software 1 — Turbidostat source code. [file ncomms10039-s3.zip › Newest_Code_For_Evo_GitHub_Repo/Evolvulator/code/autognarls/service/evolvulator/loop_backup.py]

#!usr/bin/env python
# encoding: utf-8
"""
Copyright (c) 2012 Wyss Institute at Harvard University

Permission is hereby granted, free of charge, to any person obtaining a copy
of this software and associated documentation files (the "Software"), to deal
in the Software without restriction, including without limitation the rights
to use, copy, modify, merge, publish, distribute, sublicense, and/or sell
copies of the Software, and to permit persons to whom the Software is
furnished to do so, subject to the following conditions:

The above copyright notice and this permission notice shall be included in
all copies or substantial portions of the Software.

THE SOFTWARE IS PROVIDED "AS IS", WITHOUT WARRANTY OF ANY KIND, EXPRESS OR
IMPLIED, INCLUDING BUT NOT LIMITED TO THE WARRANTIES OF MERCHANTABILITY,
FITNESS FOR A PARTICULAR PURPOSE AND NONINFRINGEMENT. IN NO EVENT SHALL THE
AUTHORS OR COPYRIGHT HOLDERS BE LIABLE FOR ANY CLAIM, DAMAGES OR OTHER
LIABILITY, WHETHER IN AN ACTION OF CONTRACT, TORT OR OTHERWISE, ARISING FROM,
OUT OF OR IN CONNECTION WITH THE SOFTWARE OR THE USE OR OTHER DEALINGS IN
THE SOFTWARE.

http://www.opensource.org/licenses/mit-license.php
"""

"""
loop.py for evolvulator
"""
import math
import copy

if __name__ == '__main__':
    # to enable tests to run on this file see the bottom
    import sys
    import os.path
    root_dir = os.path.dirname(os.path.dirname(__file__))
    sys.path.append(root_dir)
    # print sys.path

from experimentcore.exp_loop import ExperimentLoop
from experimentcore.exp_dbifc import ExperimentDBIFC


class EvolvulatorLoop(ExperimentLoop):
    def __init__(self, experiment_database_interface, debug=False):
        """
        url is the url to access data at
        period is the period to poll the bioreactor in seconds
        data is dictionary to store successive values in
        """
        super(EvolvulatorLoop, self).__init__(experiment_database_interface, debug=debug)
        self.startMeasuring(channel=0)
        self.od_average = 0.0
    # end def
    
    def controlLoop(self, channel):
        """
        this is the callback for controlling the experiment
        overload this for your own experiment
        """
        print "%s EvolvulatorLoop:controlLoop" % self._measurement_urls[channel]
        edbi = self.edbi
        params = edbi.getParams()
        baseline_values = (params['PHOTODIODE1_MIN'], params['PHOTODIODE1_MAX'])
        converstion_constants = (params['OD_CONSTANT_0'], params['OD_CONSTANT_1'], params['OD_CONSTANT_2'])
        md = self.measurement(channel)
        if 'PHOTODIODE1' in md:
            value1 = md['PHOTODIODE1']
        else:
            print "WARNING: current measurement corrupt ", md
            return
        if not self.isChannelLocked(channel):
            od = convertValueToOD(value1, baseline_values, converstion_constants)
            print "OD for ", params["jobname"], "is thought to be ", od
            # upper limit is 100*(1+OD_DELTA) %
            if self.od_average < 0.00001:
                self.od_average = od
            self.od_average =  (3.*self.od_average + od)/4
            od_max = params['OD_TARGET']*(1.0+params['OD_DELTA'])
            if self.od_average > od_max:
                vol_start = edbi.getSupplyVolume()
                dilution_start = convertODToDilution(params, od)
                dV = getSetpointVolumeDelta(params, dilution_start)
                dt = getDeltaTime(params, vol_start, dV)
                if vol_start - dV < params["VOLUME_MIN"]:
                    edbi.killControl()
                print "sending control request dt = ", dt, "current reservoir vol = ", vol_start, "volume to dispense = ", dV
                control_data = {'message': 'LOAD0=ON',
                                'dt': dt,
                                'volume': vol_start,
                                'deltaV': dV
                                } 
                self.controlRequest(channel, control_data)
            else:
                print "od_max od_average", od_max, self.od_average
        else:
            print "channel is locked"
    # end def
    
    def processState(self, channel, control_data, jsondata):
        """
        process the state response.  Caches the most recent measurement per channel
        no return val
        """
        print "%s EvolvulatorLoop:processState" % self._measurement_urls[channel]
        edbi = self.edbi
        is_control_on = edbi.isControlOn()
        state = self.loadJSON(jsondata)
        message = control_data['message']
        if not state:
            print "WARNING: invalid response will try again later bad JSON"
            # repeat the request after a delay of one second
            if is_control_on:
                self.callLater(1, self.controlRequest, channel, control_data)
            return

        if state['LOAD0'] == 'ON' and message == 'LOAD0=ON':  # we successfully opened the valve
            dt = control_data['dt']
            dV = control_data['deltaV']
            vol_start = control_data['volume']
            self.is_valve_open = True
            edbi.setEvents(0, 1, 0, vol_start)
            self.callLater(dt, self.closeValve, vol_start-dV)
        elif state['LOAD0'] == 'OFF' and message ==  'LOAD0=OFF': # we successfully closed the valve
            volume_end = control_data['volume']
            self.is_valve_open = False
            self.unlockChannel(0)   # no further control requests will happen until this is called
            edbi.setSupplyVolume(volume_end)
            edbi.setEvents(0, 0, 0, volume_end)
        else:
            # strings not formatted correctly
            print "WARNING: invalid response will try again later bad string"
            # repeat the request after a delay of one second
            if is_control_on:
                self.callLater(1, self.controlRequest, channel, control_data)
    # end def
    
    def shutdownControl(self):
        self.closeValve(0.0)
    # end def
    
    def closeValve(self, volume_end):
        """
        send a request to close a valve and record the changed volume
        """
        control_data = {'message': 'LOAD0=OFF', 'volume': volume_end}
        self.controlRequest(0, control_data)
    # end def
    
    def measurementRecorded(self, result_ts, channel, m_dict):
        """
        Wrapper function to return the nano drop OD instead of sensor reading.
        This wraps the ExperimentLoop classes measurementRecorded method
        This value will appear in the strip chart
        """
        print "%s EvolvulatorLoop:measurementRecorded" % self._measurement_urls[channel]
        edbi = self.edbi
        params = edbi.getParams()
        mdc = copy.copy(m_dict)
        value = mdc["PHOTODIODE1"]
        baseline_values = (params['PHOTODIODE1_MIN'], params['PHOTODIODE1_MAX'])
        converstion_constants = (params['OD_CONSTANT_0'], params['OD_CONSTANT_1'], params['OD_CONSTANT_2'])
        print 'Evolvulator', params['jobname'], 'sensor reading = ', value, 'sensor(min, max) = ', baseline_values, 'calibrated sensor reading = ', float(value-baseline_values[0]), 'Conv_constants = ', converstion_constants 
        mdc["PHOTODIODE1"] = convertValueToOD( value, baseline_values, converstion_constants)
                                
        return ExperimentLoop.measurementRecorded(self, result_ts, channel, mdc)
    # end def
# end class

# begin helper functions

def convertValueToOD(value, baseline_values, converstion_constants):
    """
    Convert values read from A to D to nanoDrop OD
    baseline_value is the calibrated (min, max) reading from the sensor
    when the LED is off and on with an empty bottle in place
    
    -log10( current_value - offset / calibrated_value )
    """
    evo_od = -math.log10(float(value-baseline_values[0])/(baseline_values[1]-baseline_values[0]))
    nano_drop_od = converstion_constants[0]*(evo_od**2)+converstion_constants[1]*(evo_od)+converstion_constants[2]
    return nano_drop_od
# end def

def convertODToDilution(parameters, od):
    """
    assumes 2nd order polynomial fit
    """
    #A0 = parameters['DIL_CONSTANT_0']
    #A1 = parameters['DIL_CONSTANT_1']
    #A2 = parameters['DIL_CONSTANT_2']
    return 0.0682*(od**2) + 0.1888*od + 0.0102
# end def

def mlToMeters3(volume):
    """
    convert a volume in milliliters to meters^3
    """
    return volume*(1e-6)
# end def

def meters3ToML(volume):
    """
    convert a volume in meters^3 to milliliters
    """
    return volume*1e6
# end def

def getVolumeDelta(params, dilution_start, dilution_end):
    """
    This is the amount of media to add to a target to change the dilution
    in mL
    """
    v_target = params['VOLUME_TARGET']
    v_delta = v_target*( dilution_start/dilution_end - 1 )
    return v_delta
# end def

def getSetpointVolumeDelta(params, dilution_start):
    """
    
    """
    t_od = params['OD_TARGET']
    # lowerlimit is 100*(1+OD_DELTA) % of the target OD
    lower_limit = t_od*(1.0-params['OD_DELTA'])
    dilution_end = convertODToDilution(params, lower_limit)
    return getVolumeDelta(params, dilution_start, dilution_end)
# end def

def getDeltaTime(params, volume_start, volume_delta):
    """
    This is the time it takes to drain the supply resevoir based
    on the starting volume before the valve is open
    """
    # make sure units are in meters or m^3 not mm or mL
    dtank = params['TANK_DIA']/1000 # convert to m from mm
    dexit = params['EXIT_DIA']/1000 # convert to m from mm
    area_tank = 0.25*3.14*(dtank)**2
    area_exit = 0.25*3.14*(dexit)**2

    vstart = mlToMeters3(volume_start)
    vdelta = mlToMeters3(volume_delta) 

    flow_constant = params['FLOWCONSTANT']
    h_offset = params['HEIGHT_OFFSET']/1000 # convert to m from mm

    h0 = h_offset + vstart/area_tank
    h_end = h_offset + (vstart - vdelta)/area_tank
    mul_constant = area_tank/(flow_constant*area_exit)*math.sqrt(2.0/9.81)
    delta_t = mul_constant*(math.sqrt(h0) - math.sqrt(h_end))
    return delta_t
# end def

if __name__ == '__main__':
    params = {}
    params['TANK_DIA'] = 400.
    params['EXIT_DIA'] = 3.
    params['FLOWCONSTANT'] = 0.135
    params['HEIGHT_OFFSET'] = 120.0
    params['OD_TARGET'] = 0.85
    params['OD_DELTA'] = 0.05
    params["VOLUME_START"] =  20000.0
    params['VOLUME_TARGET'] = 1000.0
    params['PHOTODIODE1_MIN'] = 8
    params['PHOTODIODE1_MAX'] = 900
    params['OD_CONSTANT_0'] = 1.0
    params['OD_CONSTANT_1'] = 1.0
    params['OD_CONSTANT_2'] = 1.0
    od_max = params['OD_TARGET']*(1.0+params['OD_DELTA'])
    print "Max OD is: ", od_max
    od = convertValueToOD(params['PHOTODIODE1_MIN'] + 1, \
                                (params['PHOTODIODE1_MIN'], \
                                params['PHOTODIODE1_MAX']))
    print "OD is: ", od
    vol_start = params["VOLUME_START"]
    dilution_start = convertODToDilution(params, od)
    dV = getSetpointVolumeDelta(params, dilution_start)
    print "dV is ", dV, " mL"
    dt = getDeltaTime(params, vol_start, dV)
    print "dt is: ", dt, " seconds", "or ", dt/60., " minutes"
