# Supplementary material for: A distributed cell division counter reveals growth dynamics in the gut microbiota
Source: Nat Commun. 2015 Nov 30;6:10039. doi: 10.1038/ncomms10039 (PMC4674677; doi:10.1038/ncomms10039)
Supplement: Supplementary Software 1 — Turbidostat source code. [file ncomms10039-s3.zip › Newest_Code_For_Evo_GitHub_Repo/Evolvulator/code/autognarls/service/flaskapp/static/flot/examples/data-eu-gdp-growth-4.json]

{
    "label": "Europe (EU27)",
    "data": [[1999, 3.0], [2000, 3.9], [2001, 2.0], [2002, 1.2], [2003, 1.3], [2004, 2.5], [2005, 2.0], [2006, 3.1]]
}
