# Supplementary material for: A distributed cell division counter reveals growth dynamics in the gut microbiota
Source: Nat Commun. 2015 Nov 30;6:10039. doi: 10.1038/ncomms10039 (PMC4674677; doi:10.1038/ncomms10039)
Supplement: Supplementary Software 1 — Turbidostat source code. [file ncomms10039-s3.zip › Newest_Code_For_Evo_GitHub_Repo/Evolvulator/code/autognarls/service/flaskapp/static/flot/examples/data-japan-gdp-growth.json]

{
    "label": "Japan",
    "data": [[1999, -0.1], [2000, 2.9], [2001, 0.2], [2002, 0.3], [2003, 1.4], [2004, 2.7], [2005, 1.9], [2006, 2.0], [2007, 2.3], [2008, -0.7]]
}
