# Supplementary material for: A distributed cell division counter reveals growth dynamics in the gut microbiota
Source: Nat Commun. 2015 Nov 30;6:10039. doi: 10.1038/ncomms10039 (PMC4674677; doi:10.1038/ncomms10039)
Supplement: Supplementary Software 1 — Turbidostat source code. [file ncomms10039-s3.zip › Newest_Code_For_Evo_GitHub_Repo/Evolvulator/code/autognarls/service/flaskapp/static/flot/examples/data-usa-gdp-growth.json]

{
    "label": "USA",
    "data": [[1999, 4.4], [2000, 3.7], [2001, 0.8], [2002, 1.6], [2003, 2.5], [2004, 3.6], [2005, 2.9], [2006, 2.8], [2007, 2.0], [2008, 1.1]]
}
