# Supplementary material for: A distributed cell division counter reveals growth dynamics in the gut microbiota
Source: Nat Commun. 2015 Nov 30;6:10039. doi: 10.1038/ncomms10039 (PMC4674677; doi:10.1038/ncomms10039)
Supplement: Supplementary Software 1 — Turbidostat source code. [file ncomms10039-s3.zip › Newest_Code_For_Evo_GitHub_Repo/Evolvulator/code/autognarls/service/flaskapp/static/flot/jquery.flot.image.js]

/*
Flot plugin for plotting images, e.g. useful for putting ticks on a
prerendered complex visualization.

The data syntax is [[image, x1, y1, x2, y2], ...] where (x1, y1) and
(x2, y2) are where you intend the two opposite corners of the image to
end up in the plot. Image must be a fully loaded Javascript image (you
can make one with new Image()). If the image is not complete, it's
skipped when plotting.

There are two helpers included for retrieving images. The easiest work
the way that you put in URLs instead of images in the data (like
["myimage.png", 0, 0, 10, 10]), then call $.plot.image.loadData(data,
options, callback) where data and options are the same as you pass in
to $.plot. This loads the images, replaces the URLs in the data with
the corresponding images and calls "callback" when all images are
loaded (or failed loading). In the callback, you can then call $.plot
with the data set. See the included example.

A more low-level helper, $.plot.image.load(urls, callback) is also
included. Given a list of URLs, it calls callback with an object
mapping from URL to Image object when all images are loaded or have
failed loading.

Options for the plugin are

  series: {
      images: {
          show: boolean
          anchor: "corner" or "center"
          alpha: [0,1]
      }
  }

which can be specified for a specific series

  $.plot($("#placeholder"), [{ data: [ ... ], images: { ... } ])

Note that because the data format is different from usual data points,
you can't use images with anything else in a specific data series.

Setting "anchor" to "center" causes the pixels in the image to be
anchored at the corner pixel centers inside of at the pixel corners,
effectively letting half a pixel stick out to each side in the plot.


A possible future direction could be support for tiling for large
images (like Google Maps).

*/

(function ($) {
    var options = {
        series: {
            images: {
                show: false,
                alpha: 1,
                anchor: "corner" // or "center"
            }
        }
    };

    $.plot.image = {};

    $.plot.image.loadDataImages = function (series, options, callback) {
        var urls = [], points = [];

        var defaultShow = options.series.images.show;
        
        $.each(series, function (i, s) {
            if (!(defaultShow || s.images.show))
                return;
            
            if (s.data)
                s = s.data;

            $.each(s, function (i, p) {
                if (typeof p[0] == "string") {
                    urls.push(p[0]);
                    points.push(p);
                }
            });
        });

        $.plot.image.load(urls, function (loadedImages) {
            $.each(points, function (i, p) {
                var url = p[0];
                if (loadedImages[url])
                    p[0] = loadedImages[url];
            });

            callback();
        });
    }
    
    $.plot.image.load = function (urls, callback) {
        var missing = urls.length, loaded = {};
        if (missing == 0)
            callback({});

        $.each(urls, function (i, url) {
            var handler = function () {
                --missing;
                
                loaded[url] = this;
                
                if (missing == 0)
                    callback(loaded);
            };

            $('<img />').load(handler).error(handler).attr('src', url);
        });
    }
    
    function drawSeries(plot, ctx, series) {
        var plotOffset = plot.getPlotOffset();
        
        if (!series.images || !series.images.show)
            return;
        
        var points = series.datapoints.points,
            ps = series.datapoints.pointsize;
        
        for (var i = 0; i < points.length; i += ps) {
            var img = points[i],
                x1 = points[i + 1], y1 = points[i + 2],
                x2 = points[i + 3], y2 = points[i + 4],
                xaxis = series.xaxis, yaxis = series.yaxis,
                tmp;

            // actually we should check img.complete, but it
            // appears to be a somewhat unreliable indicator in
            // IE6 (false even after load event)
            if (!img || img.width <= 0 || img.height <= 0)
                continue;

            if (x1 > x2) {
                tmp = x2;
                x2 = x1;
                x1 = tmp;
            }
            if (y1 > y2) {
                tmp = y2;
                y2 = y1;
                y1 = tmp;
            }
            
            // if the anchor is at the center of the pixel, expand the 
            // image by 1/2 pixel in each direction
            if (series.images.anchor == "center") {
                tmp = 0.5 * (x2-x1) / (img.width - 1);
                x1 -= tmp;
                x2 += tmp;
                tmp = 0.5 * (y2-y1) / (img.height - 1);
                y1 -= tmp;
                y2 += tmp;
            }
            
            // clip
            if (x1 == x2 || y1 == y2 ||
                x1 >= xaxis.max || x2 <= xaxis.min ||
                y1 >= yaxis.max || y2 <= yaxis.min)
                continue;

            var sx1 = 0, sy1 = 0, sx2 = img.width, sy2 = img.height;
            if (x1 < xaxis.min) {
                sx1 += (sx2 - sx1) * (xaxis.min - x1) / (x2 - x1);
                x1 = xaxis.min;
            }

            if (x2 > xaxis.max) {
                sx2 += (sx2 - sx1) * (xaxis.max - x2) / (x2 - x1);
                x2 = xaxis.max;
            }

            if (y1 < yaxis.min) {
                sy2 += (sy1 - sy2) * (yaxis.min - y1) / (y2 - y1);
                y1 = yaxis.min;
            }

            if (y2 > yaxis.max) {
                sy1 += (sy1 - sy2) * (yaxis.max - y2) / (y2 - y1);
                y2 = yaxis.max;
            }
            
            x1 = xaxis.p2c(x1);
            x2 = xaxis.p2c(x2);
            y1 = yaxis.p2c(y1);
            y2 = yaxis.p2c(y2);
            
            // the transformation may have swapped us
            if (x1 > x2) {
                tmp = x2;
                x2 = x1;
                x1 = tmp;
            }
            if (y1 > y2) {
                tmp = y2;
                y2 = y1;
                y1 = tmp;
            }

            tmp = ctx.globalAlpha;
            ctx.globalAlpha *= series.images.alpha;
            ctx.drawImage(img,
                          sx1, sy1, sx2 - sx1, sy2 - sy1,
                          x1 + plotOffset.left, y1 + plotOffset.top,
                          x2 - x1, y2 - y1);
            ctx.globalAlpha = tmp;
        }
    }

    function processRawData(plot, series, data, datapoints) {
        if (!series.images.show)
            return;

        // format is Image, x1, y1, x2, y2 (opposite corners)
        datapoints.format = [
            { required: true },
            { x: true, number: true, required: true },
            { y: true, number: true, required: true },
            { x: true, number: true, required: true },
            { y: true, number: true, required: true }
        ];
    }
    
    function init(plot) {
        plot.hooks.processRawData.push(processRawData);
        plot.hooks.drawSeries.push(drawSeries);
    }
    
    $.plot.plugins.push({
        init: init,
        options: options,
        name: 'image',
        version: '1.1'
    });
})(jQuery);
