# Supplementary material for: A distributed cell division counter reveals growth dynamics in the gut microbiota
Source: Nat Commun. 2015 Nov 30;6:10039. doi: 10.1038/ncomms10039 (PMC4674677; doi:10.1038/ncomms10039)
Supplement: Supplementary Software 1 — Turbidostat source code. [file ncomms10039-s3.zip › Newest_Code_For_Evo_GitHub_Repo/Evolvulator/code/autognarls/service/flaskapp/static/flot/jquery.min.js]

/*
 * jQuery JavaScript Library v1.5.1
 * http://jquery.com/
 *
 * Copyright 2011, John Resig
 * Dual licensed under the MIT or GPL Version 2 licenses.
 * http://jquery.org/license
 *
 * Includes Sizzle.js
 * http://sizzlejs.com/
 * Copyright 2011, The Dojo Foundation
 * Released under the MIT, BSD, and GPL Licenses.
 *
 * Date: Wed Feb 23 13:55:29 2011 -0500
 */
(function(aY,H){var al=aY.document;var a=(function(){var bn=function(bI,bJ){return new bn.fn.init(bI,bJ,bl)},bD=aY.jQuery,bp=aY.$,bl,bH=/^(?:[^<]*(<[\w\W]+>)[^>]*$|#([\w\-]+)$)/,bv=/\S/,br=/^\s+/,bm=/\s+$/,bq=/\d/,bj=/^<(\w+)\s*\/?>(?:<\/\1>)?$/,bw=/^[\],:{}\s]*$/,bF=/\\(?:["\\\/bfnrt]|u[0-9a-fA-F]{4})/g,by=/"[^"\\\n\r]*"|true|false|null|-?\d+(?:\.\d*)?(?:[eE][+\-]?\d+)?/g,bs=/(?:^|:|,)(?:\s*\[)+/g,bh=/(webkit)[ \/]([\w.]+)/,bA=/(opera)(?:.*version)?[ \/]([\w.]+)/,bz=/(msie) ([\w.]+)/,bB=/(mozilla)(?:.*? rv:([\w.]+))?/,bG=navigator.userAgent,bE,bC=false,bk,e="then done fail isResolved isRejected promise".split(" "),bd,bu=Object.prototype.toString,bo=Object.prototype.hasOwnProperty,bi=Array.prototype.push,bt=Array.prototype.slice,bx=String.prototype.trim,be=Array.prototype.indexOf,bg={};bn.fn=bn.prototype={constructor:bn,init:function(bI,bM,bL){var bK,bN,bJ,bO;if(!bI){return this}if(bI.nodeType){this.context=this[0]=bI;this.length=1;return this}if(bI==="body"&&!bM&&al.body){this.context=al;this[0]=al.body;this.selector="body";this.length=1;return this}if(typeof bI==="string"){bK=bH.exec(bI);if(bK&&(bK[1]||!bM)){if(bK[1]){bM=bM instanceof bn?bM[0]:bM;bO=(bM?bM.ownerDocument||bM:al);bJ=bj.exec(bI);if(bJ){if(bn.isPlainObject(bM)){bI=[al.createElement(bJ[1])];bn.fn.attr.call(bI,bM,true)}else{bI=[bO.createElement(bJ[1])]}}else{bJ=bn.buildFragment([bK[1]],[bO]);bI=(bJ.cacheable?bn.clone(bJ.fragment):bJ.fragment).childNodes}return bn.merge(this,bI)}else{bN=al.getElementById(bK[2]);if(bN&&bN.parentNode){if(bN.id!==bK[2]){return bL.find(bI)}this.length=1;this[0]=bN}this.context=al;this.selector=bI;return this}}else{if(!bM||bM.jquery){return(bM||bL).find(bI)}else{return this.constructor(bM).find(bI)}}}else{if(bn.isFunction(bI)){return bL.ready(bI)}}if(bI.selector!==H){this.selector=bI.selector;this.context=bI.context}return bn.makeArray(bI,this)},selector:"",jquery:"1.5.1",length:0,size:function(){return this.length},toArray:function(){return bt.call(this,0)},get:function(bI){return bI==null?this.toArray():(bI<0?this[this.length+bI]:this[bI])},pushStack:function(bJ,bL,bI){var bK=this.constructor();if(bn.isArray(bJ)){bi.apply(bK,bJ)}else{bn.merge(bK,bJ)}bK.prevObject=this;bK.context=this.context;if(bL==="find"){bK.selector=this.selector+(this.selector?" ":"")+bI}else{if(bL){bK.selector=this.selector+"."+bL+"("+bI+")"}}return bK},each:function(bJ,bI){return bn.each(this,bJ,bI)},ready:function(bI){bn.bindReady();bk.done(bI);return this},eq:function(bI){return bI===-1?this.slice(bI):this.slice(bI,+bI+1)},first:function(){return this.eq(0)},last:function(){return this.eq(-1)},slice:function(){return this.pushStack(bt.apply(this,arguments),"slice",bt.call(arguments).join(","))},map:function(bI){return this.pushStack(bn.map(this,function(bK,bJ){return bI.call(bK,bJ,bK)}))},end:function(){return this.prevObject||this.constructor(null)},push:bi,sort:[].sort,splice:[].splice};bn.fn.init.prototype=bn.fn;bn.extend=bn.fn.extend=function(){var bR,bK,bI,bJ,bO,bP,bN=arguments[0]||{},bM=1,bL=arguments.length,bQ=false;if(typeof bN==="boolean"){bQ=bN;bN=arguments[1]||{};bM=2}if(typeof bN!=="object"&&!bn.isFunction(bN)){bN={}}if(bL===bM){bN=this;--bM}for(;bM<bL;bM++){if((bR=arguments[bM])!=null){for(bK in bR){bI=bN[bK];bJ=bR[bK];if(bN===bJ){continue}if(bQ&&bJ&&(bn.isPlainObject(bJ)||(bO=bn.isArray(bJ)))){if(bO){bO=false;bP=bI&&bn.isArray(bI)?bI:[]}else{bP=bI&&bn.isPlainObject(bI)?bI:{}}bN[bK]=bn.extend(bQ,bP,bJ)}else{if(bJ!==H){bN[bK]=bJ}}}}}return bN};bn.extend({noConflict:function(bI){aY.$=bp;if(bI){aY.jQuery=bD}return bn},isReady:false,readyWait:1,ready:function(bI){if(bI===true){bn.readyWait--}if(!bn.readyWait||(bI!==true&&!bn.isReady)){if(!al.body){return setTimeout(bn.ready,1)}bn.isReady=true;if(bI!==true&&--bn.readyWait>0){return}bk.resolveWith(al,[bn]);if(bn.fn.trigger){bn(al).trigger("ready").unbind("ready")}}},bindReady:function(){if(bC){return}bC=true;if(al.readyState==="complete"){return setTimeout(bn.ready,1)}if(al.addEventListener){al.addEventListener("DOMContentLoaded",bd,false);aY.addEventListener("load",bn.ready,false)}else{if(al.attachEvent){al.attachEvent("onreadystatechange",bd);aY.attachEvent("onload",bn.ready);var bI=false;try{bI=aY.frameElement==null}catch(bJ){}if(al.documentElement.doScroll&&bI){bf()}}}},isFunction:function(bI){return bn.type(bI)==="function"},isArray:Array.isArray||function(bI){return bn.type(bI)==="array"},isWindow:function(bI){return bI&&typeof bI==="object"&&"setInterval" in bI},isNaN:function(bI){return bI==null||!bq.test(bI)||isNaN(bI)},type:function(bI){return bI==null?String(bI):bg[bu.call(bI)]||"object"},isPlainObject:function(bJ){if(!bJ||bn.type(bJ)!=="object"||bJ.nodeType||bn.isWindow(bJ)){return false}if(bJ.constructor&&!bo.call(bJ,"constructor")&&!bo.call(bJ.constructor.prototype,"isPrototypeOf")){return false}var bI;for(bI in bJ){}return bI===H||bo.call(bJ,bI)},isEmptyObject:function(bJ){for(var bI in bJ){return false}return true},error:function(bI){throw bI},parseJSON:function(bI){if(typeof bI!=="string"||!bI){return null}bI=bn.trim(bI);if(bw.test(bI.replace(bF,"@").replace(by,"]").replace(bs,""))){return aY.JSON&&aY.JSON.parse?aY.JSON.parse(bI):(new Function("return "+bI))()}else{bn.error("Invalid JSON: "+bI)}},parseXML:function(bK,bI,bJ){if(aY.DOMParser){bJ=new DOMParser();bI=bJ.parseFromString(bK,"text/xml")}else{bI=new ActiveXObject("Microsoft.XMLDOM");bI.async="false";bI.loadXML(bK)}bJ=bI.documentElement;if(!bJ||!bJ.nodeName||bJ.nodeName==="parsererror"){bn.error("Invalid XML: "+bK)}return bI},noop:function(){},globalEval:function(bK){if(bK&&bv.test(bK)){var bJ=al.head||al.getElementsByTagName("head")[0]||al.documentElement,bI=al.createElement("script");if(bn.support.scriptEval()){bI.appendChild(al.createTextNode(bK))}else{bI.text=bK}bJ.insertBefore(bI,bJ.firstChild);bJ.removeChild(bI)}},nodeName:function(bJ,bI){return bJ.nodeName&&bJ.nodeName.toUpperCase()===bI.toUpperCase()},each:function(bL,bP,bK){var bJ,bM=0,bN=bL.length,bI=bN===H||bn.isFunction(bL);if(bK){if(bI){for(bJ in bL){if(bP.apply(bL[bJ],bK)===false){break}}}else{for(;bM<bN;){if(bP.apply(bL[bM++],bK)===false){break}}}}else{if(bI){for(bJ in bL){if(bP.call(bL[bJ],bJ,bL[bJ])===false){break}}}else{for(var bO=bL[0];bM<bN&&bP.call(bO,bM,bO)!==false;bO=bL[++bM]){}}}return bL},trim:bx?function(bI){return bI==null?"":bx.call(bI)}:function(bI){return bI==null?"":bI.toString().replace(br,"").replace(bm,"")},makeArray:function(bL,bJ){var bI=bJ||[];if(bL!=null){var bK=bn.type(bL);if(bL.length==null||bK==="string"||bK==="function"||bK==="regexp"||bn.isWindow(bL)){bi.call(bI,bL)}else{bn.merge(bI,bL)}}return bI},inArray:function(bK,bL){if(bL.indexOf){return bL.indexOf(bK)}for(var bI=0,bJ=bL.length;bI<bJ;bI++){if(bL[bI]===bK){return bI}}return -1},merge:function(bM,bK){var bL=bM.length,bJ=0;if(typeof bK.length==="number"){for(var bI=bK.length;bJ<bI;bJ++){bM[bL++]=bK[bJ]}}else{while(bK[bJ]!==H){bM[bL++]=bK[bJ++]}}bM.length=bL;return bM},grep:function(bJ,bO,bI){var bK=[],bN;bI=!!bI;for(var bL=0,bM=bJ.length;bL<bM;bL++){bN=!!bO(bJ[bL],bL);if(bI!==bN){bK.push(bJ[bL])}}return bK},map:function(bJ,bO,bI){var bK=[],bN;for(var bL=0,bM=bJ.length;bL<bM;bL++){bN=bO(bJ[bL],bL,bI);if(bN!=null){bK[bK.length]=bN}}return bK.concat.apply([],bK)},guid:1,proxy:function(bK,bJ,bI){if(arguments.length===2){if(typeof bJ==="string"){bI=bK;bK=bI[bJ];bJ=H}else{if(bJ&&!bn.isFunction(bJ)){bI=bJ;bJ=H}}}if(!bJ&&bK){bJ=function(){return bK.apply(bI||this,arguments)}}if(bK){bJ.guid=bK.guid=bK.guid||bJ.guid||bn.guid++}return bJ},access:function(bI,bQ,bO,bK,bN,bP){var bJ=bI.length;if(typeof bQ==="object"){for(var bL in bQ){bn.access(bI,bL,bQ[bL],bK,bN,bO)}return bI}if(bO!==H){bK=!bP&&bK&&bn.isFunction(bO);for(var bM=0;bM<bJ;bM++){bN(bI[bM],bQ,bK?bO.call(bI[bM],bM,bN(bI[bM],bQ)):bO,bP)}return bI}return bJ?bN(bI[0],bQ):H},now:function(){return(new Date()).getTime()},_Deferred:function(){var bL=[],bM,bJ,bK,bI={done:function(){if(!bK){var bO=arguments,bP,bS,bR,bQ,bN;if(bM){bN=bM;bM=0}for(bP=0,bS=bO.length;bP<bS;bP++){bR=bO[bP];bQ=bn.type(bR);if(bQ==="array"){bI.done.apply(bI,bR)}else{if(bQ==="function"){bL.push(bR)}}}if(bN){bI.resolveWith(bN[0],bN[1])}}return this},resolveWith:function(bO,bN){if(!bK&&!bM&&!bJ){bJ=1;try{while(bL[0]){bL.shift().apply(bO,bN)}}catch(bP){throw bP}finally{bM=[bO,bN];bJ=0}}return this},resolve:function(){bI.resolveWith(bn.isFunction(this.promise)?this.promise():this,arguments);return this},isResolved:function(){return !!(bJ||bM)},cancel:function(){bK=1;bL=[];return this}};return bI},Deferred:function(bJ){var bI=bn._Deferred(),bL=bn._Deferred(),bK;bn.extend(bI,{then:function(bN,bM){bI.done(bN).fail(bM);return this},fail:bL.done,rejectWith:bL.resolveWith,reject:bL.resolve,isRejected:bL.isResolved,promise:function(bN){if(bN==null){if(bK){return bK}bK=bN={}}var bM=e.length;while(bM--){bN[e[bM]]=bI[e[bM]]}return bN}});bI.done(bL.cancel).fail(bI.cancel);delete bI.cancel;if(bJ){bJ.call(bI,bI)}return bI},when:function(bJ){var bO=arguments.length,bI=bO<=1&&bJ&&bn.isFunction(bJ.promise)?bJ:bn.Deferred(),bM=bI.promise();if(bO>1){var bN=bt.call(arguments,0),bL=bO,bK=function(bP){return function(bQ){bN[bP]=arguments.length>1?bt.call(arguments,0):bQ;if(!(--bL)){bI.resolveWith(bM,bN)}}};while((bO--)){bJ=bN[bO];if(bJ&&bn.isFunction(bJ.promise)){bJ.promise().then(bK(bO),bI.reject)}else{--bL}}if(!bL){bI.resolveWith(bM,bN)}}else{if(bI!==bJ){bI.resolve(bJ)}}return bM},uaMatch:function(bJ){bJ=bJ.toLowerCase();var bI=bh.exec(bJ)||bA.exec(bJ)||bz.exec(bJ)||bJ.indexOf("compatible")<0&&bB.exec(bJ)||[];return{browser:bI[1]||"",version:bI[2]||"0"}},sub:function(){function bJ(bL,bM){return new bJ.fn.init(bL,bM)}bn.extend(true,bJ,this);bJ.superclass=this;bJ.fn=bJ.prototype=this();bJ.fn.constructor=bJ;bJ.subclass=this.subclass;bJ.fn.init=function bK(bL,bM){if(bM&&bM instanceof bn&&!(bM instanceof bJ)){bM=bJ(bM)}return bn.fn.init.call(this,bL,bM,bI)};bJ.fn.init.prototype=bJ.fn;var bI=bJ(al);return bJ},browser:{}});bk=bn._Deferred();bn.each("Boolean Number String Function Array Date RegExp Object".split(" "),function(bJ,bI){bg["[object "+bI+"]"]=bI.toLowerCase()});bE=bn.uaMatch(bG);if(bE.browser){bn.browser[bE.browser]=true;bn.browser.version=bE.version}if(bn.browser.webkit){bn.browser.safari=true}if(be){bn.inArray=function(bI,bJ){return be.call(bJ,bI)}}if(bv.test("\xA0")){br=/^[\s\xA0]+/;bm=/[\s\xA0]+$/}bl=bn(al);if(al.addEventListener){bd=function(){al.removeEventListener("DOMContentLoaded",bd,false);bn.ready()}}else{if(al.attachEvent){bd=function(){if(al.readyState==="complete"){al.detachEvent("onreadystatechange",bd);bn.ready()}}}}function bf(){if(bn.isReady){return}try{al.documentElement.doScroll("left")}catch(bI){setTimeout(bf,1);return}bn.ready()}return bn})();(function(){a.support={};var bd=al.createElement("div");bd.style.display="none";bd.innerHTML="   <link/><table></table><a href='/a' style='color:red;float:left;opacity:.55;'>a</a><input type='checkbox'/>";var bm=bd.getElementsByTagName("*"),bk=bd.getElementsByTagName("a")[0],bl=al.createElement("select"),be=bl.appendChild(al.createElement("option")),bj=bd.getElementsByTagName("input")[0];if(!bm||!bm.length||!bk){return}a.support={leadingWhitespace:bd.firstChild.nodeType===3,tbody:!bd.getElementsByTagName("tbody").length,htmlSerialize:!!bd.getElementsByTagName("link").length,style:/red/.test(bk.getAttribute("style")),hrefNormalized:bk.getAttribute("href")==="/a",opacity:/^0.55$/.test(bk.style.opacity),cssFloat:!!bk.style.cssFloat,checkOn:bj.value==="on",optSelected:be.selected,deleteExpando:true,optDisabled:false,checkClone:false,noCloneEvent:true,noCloneChecked:true,boxModel:null,inlineBlockNeedsLayout:false,shrinkWrapBlocks:false,reliableHiddenOffsets:true};bj.checked=true;a.support.noCloneChecked=bj.cloneNode(true).checked;bl.disabled=true;a.support.optDisabled=!be.disabled;var bf=null;a.support.scriptEval=function(){if(bf===null){var bo=al.documentElement,bp=al.createElement("script"),br="script"+a.now();try{bp.appendChild(al.createTextNode("window."+br+"=1;"))}catch(bq){}bo.insertBefore(bp,bo.firstChild);if(aY[br]){bf=true;delete aY[br]}else{bf=false}bo.removeChild(bp);bo=bp=br=null}return bf};try{delete bd.test}catch(bh){a.support.deleteExpando=false}if(!bd.addEventListener&&bd.attachEvent&&bd.fireEvent){bd.attachEvent("onclick",function bn(){a.support.noCloneEvent=false;bd.detachEvent("onclick",bn)});bd.cloneNode(true).fireEvent("onclick")}bd=al.createElement("div");bd.innerHTML="<input type='radio' name='radiotest' checked='checked'/>";var bg=al.createDocumentFragment();bg.appendChild(bd.firstChild);a.support.checkClone=bg.cloneNode(true).cloneNode(true).lastChild.checked;a(function(){var bp=al.createElement("div"),e=al.getElementsByTagName("body")[0];if(!e){return}bp.style.width=bp.style.paddingLeft="1px";e.appendChild(bp);a.boxModel=a.support.boxModel=bp.offsetWidth===2;if("zoom" in bp.style){bp.style.display="inline";bp.style.zoom=1;a.support.inlineBlockNeedsLayout=bp.offsetWidth===2;bp.style.display="";bp.innerHTML="<div style='width:4px;'></div>";a.support.shrinkWrapBlocks=bp.offsetWidth!==2}bp.innerHTML="<table><tr><td style='padding:0;border:0;display:none'></td><td>t</td></tr></table>";var bo=bp.getElementsByTagName("td");a.support.reliableHiddenOffsets=bo[0].offsetHeight===0;bo[0].style.display="";bo[1].style.display="none";a.support.reliableHiddenOffsets=a.support.reliableHiddenOffsets&&bo[0].offsetHeight===0;bp.innerHTML="";e.removeChild(bp).style.display="none";bp=bo=null});var bi=function(e){var bp=al.createElement("div");e="on"+e;if(!bp.attachEvent){return true}var bo=(e in bp);if(!bo){bp.setAttribute(e,"return;");bo=typeof bp[e]==="function"}bp=null;return bo};a.support.submitBubbles=bi("submit");a.support.changeBubbles=bi("change");bd=bm=bk=null})();var aE=/^(?:\{.*\}|\[.*\])$/;a.extend({cache:{},uuid:0,expando:"jQuery"+(a.fn.jquery+Math.random()).replace(/\D/g,""),noData:{embed:true,object:"clsid:D27CDB6E-AE6D-11cf-96B8-444553540000",applet:true},hasData:function(e){e=e.nodeType?a.cache[e[a.expando]]:e[a.expando];return !!e&&!P(e)},data:function(bf,bd,bh,bg){if(!a.acceptData(bf)){return}var bk=a.expando,bj=typeof bd==="string",bi,bl=bf.nodeType,e=bl?a.cache:bf,be=bl?bf[a.expando]:bf[a.expando]&&a.expando;if((!be||(bg&&be&&!e[be][bk]))&&bj&&bh===H){return}if(!be){if(bl){bf[a.expando]=be=++a.uuid}else{be=a.expando}}if(!e[be]){e[be]={};if(!bl){e[be].toJSON=a.noop}}if(typeof bd==="object"||typeof bd==="function"){if(bg){e[be][bk]=a.extend(e[be][bk],bd)}else{e[be]=a.extend(e[be],bd)}}bi=e[be];if(bg){if(!bi[bk]){bi[bk]={}}bi=bi[bk]}if(bh!==H){bi[bd]=bh}if(bd==="events"&&!bi[bd]){return bi[bk]&&bi[bk].events}return bj?bi[bd]:bi},removeData:function(bg,be,bh){if(!a.acceptData(bg)){return}var bj=a.expando,bk=bg.nodeType,bd=bk?a.cache:bg,bf=bk?bg[a.expando]:a.expando;if(!bd[bf]){return}if(be){var bi=bh?bd[bf][bj]:bd[bf];if(bi){delete bi[be];if(!P(bi)){return}}}if(bh){delete bd[bf][bj];if(!P(bd[bf])){return}}var e=bd[bf][bj];if(a.support.deleteExpando||bd!=aY){delete bd[bf]}else{bd[bf]=null}if(e){bd[bf]={};if(!bk){bd[bf].toJSON=a.noop}bd[bf][bj]=e}else{if(bk){if(a.support.deleteExpando){delete bg[a.expando]}else{if(bg.removeAttribute){bg.removeAttribute(a.expando)}else{bg[a.expando]=null}}}}},_data:function(bd,e,be){return a.data(bd,e,be,true)},acceptData:function(bd){if(bd.nodeName){var e=a.noData[bd.nodeName.toLowerCase()];if(e){return !(e===true||bd.getAttribute("classid")!==e)}}return true}});a.fn.extend({data:function(bg,bi){var bh=null;if(typeof bg==="undefined"){if(this.length){bh=a.data(this[0]);if(this[0].nodeType===1){var e=this[0].attributes,be;for(var bf=0,bd=e.length;bf<bd;bf++){be=e[bf].name;if(be.indexOf("data-")===0){be=be.substr(5);aT(this[0],be,bh[be])}}}}return bh}else{if(typeof bg==="object"){return this.each(function(){a.data(this,bg)})}}var bj=bg.split(".");bj[1]=bj[1]?"."+bj[1]:"";if(bi===H){bh=this.triggerHandler("getData"+bj[1]+"!",[bj[0]]);if(bh===H&&this.length){bh=a.data(this[0],bg);bh=aT(this[0],bg,bh)}return bh===H&&bj[1]?this.data(bj[0]):bh}else{return this.each(function(){var bl=a(this),bk=[bj[0],bi];bl.triggerHandler("setData"+bj[1]+"!",bk);a.data(this,bg,bi);bl.triggerHandler("changeData"+bj[1]+"!",bk)})}},removeData:function(e){return this.each(function(){a.removeData(this,e)})}});function aT(be,bd,bf){if(bf===H&&be.nodeType===1){bf=be.getAttribute("data-"+bd);if(typeof bf==="string"){try{bf=bf==="true"?true:bf==="false"?false:bf==="null"?null:!a.isNaN(bf)?parseFloat(bf):aE.test(bf)?a.parseJSON(bf):bf}catch(bg){}a.data(be,bd,bf)}else{bf=H}}return bf}function P(bd){for(var e in bd){if(e!=="toJSON"){return false}}return true}a.extend({queue:function(bd,e,bf){if(!bd){return}e=(e||"fx")+"queue";var be=a._data(bd,e);if(!bf){return be||[]}if(!be||a.isArray(bf)){be=a._data(bd,e,a.makeArray(bf))}else{be.push(bf)}return be},dequeue:function(bf,be){be=be||"fx";var e=a.queue(bf,be),bd=e.shift();if(bd==="inprogress"){bd=e.shift()}if(bd){if(be==="fx"){e.unshift("inprogress")}bd.call(bf,function(){a.dequeue(bf,be)})}if(!e.length){a.removeData(bf,be+"queue",true)}}});a.fn.extend({queue:function(e,bd){if(typeof e!=="string"){bd=e;e="fx"}if(bd===H){return a.queue(this[0],e)}return this.each(function(bf){var be=a.queue(this,e,bd);if(e==="fx"&&be[0]!=="inprogress"){a.dequeue(this,e)}})},dequeue:function(e){return this.each(function(){a.dequeue(this,e)})},delay:function(bd,e){bd=a.fx?a.fx.speeds[bd]||bd:bd;e=e||"fx";return this.queue(e,function(){var be=this;setTimeout(function(){a.dequeue(be,e)},bd)})},clearQueue:function(e){return this.queue(e||"fx",[])}});var aC=/[\n\t\r]/g,a3=/\s+/,aG=/\r/g,a2=/^(?:href|src|style)$/,f=/^(?:button|input)$/i,C=/^(?:button|input|object|select|textarea)$/i,k=/^a(?:rea)?$/i,Q=/^(?:radio|checkbox)$/i;a.props={"for":"htmlFor","class":"className",readonly:"readOnly",maxlength:"maxLength",cellspacing:"cellSpacing",rowspan:"rowSpan",colspan:"colSpan",tabindex:"tabIndex",usemap:"useMap",frameborder:"frameBorder"};a.fn.extend({attr:function(e,bd){return a.access(this,e,bd,true,a.attr)},removeAttr:function(e,bd){return this.each(function(){a.attr(this,e,"");if(this.nodeType===1){this.removeAttribute(e)}})},addClass:function(bj){if(a.isFunction(bj)){return this.each(function(bm){var bl=a(this);bl.addClass(bj.call(this,bm,bl.attr("class")))})}if(bj&&typeof bj==="string"){var e=(bj||"").split(a3);for(var bf=0,be=this.length;bf<be;bf++){var bd=this[bf];if(bd.nodeType===1){if(!bd.className){bd.className=bj}else{var bg=" "+bd.className+" ",bi=bd.className;for(var bh=0,bk=e.length;bh<bk;bh++){if(bg.indexOf(" "+e[bh]+" ")<0){bi+=" "+e[bh]}}bd.className=a.trim(bi)}}}}return this},removeClass:function(bh){if(a.isFunction(bh)){return this.each(function(bl){var bk=a(this);bk.removeClass(bh.call(this,bl,bk.attr("class")))})}if((bh&&typeof bh==="string")||bh===H){var bi=(bh||"").split(a3);for(var be=0,bd=this.length;be<bd;be++){var bg=this[be];if(bg.nodeType===1&&bg.className){if(bh){var bf=(" "+bg.className+" ").replace(aC," ");for(var bj=0,e=bi.length;bj<e;bj++){bf=bf.replace(" "+bi[bj]+" "," ")}bg.className=a.trim(bf)}else{bg.className=""}}}}return this},toggleClass:function(bf,bd){var be=typeof bf,e=typeof bd==="boolean";if(a.isFunction(bf)){return this.each(function(bh){var bg=a(this);bg.toggleClass(bf.call(this,bh,bg.attr("class"),bd),bd)})}return this.each(function(){if(be==="string"){var bi,bh=0,bg=a(this),bj=bd,bk=bf.split(a3);while((bi=bk[bh++])){bj=e?bj:!bg.hasClass(bi);bg[bj?"addClass":"removeClass"](bi)}}else{if(be==="undefined"||be==="boolean"){if(this.className){a._data(this,"__className__",this.className)}this.className=this.className||bf===false?"":a._data(this,"__className__")||""}}})},hasClass:function(e){var bf=" "+e+" ";for(var be=0,bd=this.length;be<bd;be++){if((" "+this[be].className+" ").replace(aC," ").indexOf(bf)>-1){return true}}return false},val:function(bk){if(!arguments.length){var be=this[0];if(be){if(a.nodeName(be,"option")){var bd=be.attributes.value;return !bd||bd.specified?be.value:be.text}if(a.nodeName(be,"select")){var bi=be.selectedIndex,bl=[],bm=be.options,bh=be.type==="select-one";if(bi<0){return null}for(var bf=bh?bi:0,bj=bh?bi+1:bm.length;bf<bj;bf++){var bg=bm[bf];if(bg.selected&&(a.support.optDisabled?!bg.disabled:bg.getAttribute("disabled")===null)&&(!bg.parentNode.disabled||!a.nodeName(bg.parentNode,"optgroup"))){bk=a(bg).val();if(bh){return bk}bl.push(bk)}}if(bh&&!bl.length&&bm.length){return a(bm[bi]).val()}return bl}if(Q.test(be.type)&&!a.support.checkOn){return be.getAttribute("value")===null?"on":be.value}return(be.value||"").replace(aG,"")}return H}var e=a.isFunction(bk);return this.each(function(bp){var bo=a(this),bq=bk;if(this.nodeType!==1){return}if(e){bq=bk.call(this,bp,bo.val())}if(bq==null){bq=""}else{if(typeof bq==="number"){bq+=""}else{if(a.isArray(bq)){bq=a.map(bq,function(br){return br==null?"":br+""})}}}if(a.isArray(bq)&&Q.test(this.type)){this.checked=a.inArray(bo.val(),bq)>=0}else{if(a.nodeName(this,"select")){var bn=a.makeArray(bq);a("option",this).each(function(){this.selected=a.inArray(a(this).val(),bn)>=0});if(!bn.length){this.selectedIndex=-1}}else{this.value=bq}}})}});a.extend({attrFn:{val:true,css:true,html:true,text:true,data:true,width:true,height:true,offset:true},attr:function(bd,e,bi,bl){if(!bd||bd.nodeType===3||bd.nodeType===8||bd.nodeType===2){return H}if(bl&&e in a.attrFn){return a(bd)[e](bi)}var be=bd.nodeType!==1||!a.isXMLDoc(bd),bh=bi!==H;e=be&&a.props[e]||e;if(bd.nodeType===1){var bg=a2.test(e);if(e==="selected"&&!a.support.optSelected){var bj=bd.parentNode;if(bj){bj.selectedIndex;if(bj.parentNode){bj.parentNode.selectedIndex}}}if((e in bd||bd[e]!==H)&&be&&!bg){if(bh){if(e==="type"&&f.test(bd.nodeName)&&bd.parentNode){a.error("type property can't be changed")}if(bi===null){if(bd.nodeType===1){bd.removeAttribute(e)}}else{bd[e]=bi}}if(a.nodeName(bd,"form")&&bd.getAttributeNode(e)){return bd.getAttributeNode(e).nodeValue}if(e==="tabIndex"){var bk=bd.getAttributeNode("tabIndex");return bk&&bk.specified?bk.value:C.test(bd.nodeName)||k.test(bd.nodeName)&&bd.href?0:H}return bd[e]}if(!a.support.style&&be&&e==="style"){if(bh){bd.style.cssText=""+bi}return bd.style.cssText}if(bh){bd.setAttribute(e,""+bi)}if(!bd.attributes[e]&&(bd.hasAttribute&&!bd.hasAttribute(e))){return H}var bf=!a.support.hrefNormalized&&be&&bg?bd.getAttribute(e,2):bd.getAttribute(e);return bf===null?H:bf}if(bh){bd[e]=bi}return bd[e]}});var aP=/\.(.*)$/,a0=/^(?:textarea|input|select)$/i,K=/\./g,aa=/ /g,aw=/[^\w\s.|`]/g,E=function(e){return e.replace(aw,"\\$&")};a.event={add:function(bg,bk,br,bi){if(bg.nodeType===3||bg.nodeType===8){return}try{if(a.isWindow(bg)&&(bg!==aY&&!bg.frameElement)){bg=aY}}catch(bl){}if(br===false){br=a5}else{if(!br){return}}var be,bp;if(br.handler){be=br;br=be.handler}if(!br.guid){br.guid=a.guid++}var bm=a._data(bg);if(!bm){return}var bq=bm.events,bj=bm.handle;if(!bq){bm.events=bq={}}if(!bj){bm.handle=bj=function(){return typeof a!=="undefined"&&!a.event.triggered?a.event.handle.apply(bj.elem,arguments):H}}bj.elem=bg;bk=bk.split(" ");var bo,bh=0,bd;while((bo=bk[bh++])){bp=be?a.extend({},be):{handler:br,data:bi};if(bo.indexOf(".")>-1){bd=bo.split(".");bo=bd.shift();bp.namespace=bd.slice(0).sort().join(".")}else{bd=[];bp.namespace=""}bp.type=bo;if(!bp.guid){bp.guid=br.guid}var bf=bq[bo],bn=a.event.special[bo]||{};if(!bf){bf=bq[bo]=[];if(!bn.setup||bn.setup.call(bg,bi,bd,bj)===false){if(bg.addEventListener){bg.addEventListener(bo,bj,false)}else{if(bg.attachEvent){bg.attachEvent("on"+bo,bj)}}}}if(bn.add){bn.add.call(bg,bp);if(!bp.handler.guid){bp.handler.guid=br.guid}}bf.push(bp);a.event.global[bo]=true}bg=null},global:{},remove:function(br,bm,be,bi){if(br.nodeType===3||br.nodeType===8){return}if(be===false){be=a5}var bu,bh,bj,bo,bp=0,bf,bk,bn,bg,bl,e,bt,bq=a.hasData(br)&&a._data(br),bd=bq&&bq.events;if(!bq||!bd){return}if(bm&&bm.type){be=bm.handler;bm=bm.type}if(!bm||typeof bm==="string"&&bm.charAt(0)==="."){bm=bm||"";for(bh in bd){a.event.remove(br,bh+bm)}return}bm=bm.split(" ");while((bh=bm[bp++])){bt=bh;e=null;bf=bh.indexOf(".")<0;bk=[];if(!bf){bk=bh.split(".");bh=bk.shift();bn=new RegExp("(^|\\.)"+a.map(bk.slice(0).sort(),E).join("\\.(?:.*\\.)?")+"(\\.|$)")}bl=bd[bh];if(!bl){continue}if(!be){for(bo=0;bo<bl.length;bo++){e=bl[bo];if(bf||bn.test(e.namespace)){a.event.remove(br,bt,e.handler,bo);bl.splice(bo--,1)}}continue}bg=a.event.special[bh]||{};for(bo=bi||0;bo<bl.length;bo++){e=bl[bo];if(be.guid===e.guid){if(bf||bn.test(e.namespace)){if(bi==null){bl.splice(bo--,1)}if(bg.remove){bg.remove.call(br,e)}}if(bi!=null){break}}}if(bl.length===0||bi!=null&&bl.length===1){if(!bg.teardown||bg.teardown.call(br,bk)===false){a.removeEvent(br,bh,bq.handle)}bu=null;delete bd[bh]}}if(a.isEmptyObject(bd)){var bs=bq.handle;if(bs){bs.elem=null}delete bq.events;delete bq.handle;if(a.isEmptyObject(bq)){a.removeData(br,H,true)}}},trigger:function(bd,bi,bf){var bm=bd.type||bd,bh=arguments[3];if(!bh){bd=typeof bd==="object"?bd[a.expando]?bd:a.extend(a.Event(bm),bd):a.Event(bm);if(bm.indexOf("!")>=0){bd.type=bm=bm.slice(0,-1);bd.exclusive=true}if(!bf){bd.stopPropagation();if(a.event.global[bm]){a.each(a.cache,function(){var br=a.expando,bq=this[br];if(bq&&bq.events&&bq.events[bm]){a.event.trigger(bd,bi,bq.handle.elem)}})}}if(!bf||bf.nodeType===3||bf.nodeType===8){return H}bd.result=H;bd.target=bf;bi=a.makeArray(bi);bi.unshift(bd)}bd.currentTarget=bf;var bj=a._data(bf,"handle");if(bj){bj.apply(bf,bi)}var bo=bf.parentNode||bf.ownerDocument;try{if(!(bf&&bf.nodeName&&a.noData[bf.nodeName.toLowerCase()])){if(bf["on"+bm]&&bf["on"+bm].apply(bf,bi)===false){bd.result=false;bd.preventDefault()}}}catch(bn){}if(!bd.isPropagationStopped()&&bo){a.event.trigger(bd,bi,bo,true)}else{if(!bd.isDefaultPrevented()){var be,bk=bd.target,e=bm.replace(aP,""),bp=a.nodeName(bk,"a")&&e==="click",bl=a.event.special[e]||{};if((!bl._default||bl._default.call(bf,bd)===false)&&!bp&&!(bk&&bk.nodeName&&a.noData[bk.nodeName.toLowerCase()])){try{if(bk[e]){be=bk["on"+e];if(be){bk["on"+e]=null}a.event.triggered=true;bk[e]()}}catch(bg){}if(be){bk["on"+e]=be}a.event.triggered=false}}}},handle:function(e){var bl,be,bd,bn,bm,bh=[],bj=a.makeArray(arguments);e=bj[0]=a.event.fix(e||aY.event);e.currentTarget=this;bl=e.type.indexOf(".")<0&&!e.exclusive;if(!bl){bd=e.type.split(".");e.type=bd.shift();bh=bd.slice(0).sort();bn=new RegExp("(^|\\.)"+bh.join("\\.(?:.*\\.)?")+"(\\.|$)")}e.namespace=e.namespace||bh.join(".");bm=a._data(this,"events");be=(bm||{})[e.type];if(bm&&be){be=be.slice(0);for(var bg=0,bf=be.length;bg<bf;bg++){var bk=be[bg];if(bl||bn.test(bk.namespace)){e.handler=bk.handler;e.data=bk.data;e.handleObj=bk;var bi=bk.handler.apply(this,bj);if(bi!==H){e.result=bi;if(bi===false){e.preventDefault();e.stopPropagation()}}if(e.isImmediatePropagationStopped()){break}}}}return e.result},props:"altKey attrChange attrName bubbles button cancelable charCode clientX clientY ctrlKey currentTarget data detail eventPhase fromElement handler keyCode layerX layerY metaKey newValue offsetX offsetY pageX pageY prevValue relatedNode relatedTarget screenX screenY shiftKey srcElement target toElement view wheelDelta which".split(" "),fix:function(bf){if(bf[a.expando]){return bf}var bd=bf;bf=a.Event(bd);for(var be=this.props.length,bh;be;){bh=this.props[--be];bf[bh]=bd[bh]}if(!bf.target){bf.target=bf.srcElement||al}if(bf.target.nodeType===3){bf.target=bf.target.parentNode}if(!bf.relatedTarget&&bf.fromElement){bf.relatedTarget=bf.fromElement===bf.target?bf.toElement:bf.fromElement}if(bf.pageX==null&&bf.clientX!=null){var bg=al.documentElement,e=al.body;bf.pageX=bf.clientX+(bg&&bg.scrollLeft||e&&e.scrollLeft||0)-(bg&&bg.clientLeft||e&&e.clientLeft||0);bf.pageY=bf.clientY+(bg&&bg.scrollTop||e&&e.scrollTop||0)-(bg&&bg.clientTop||e&&e.clientTop||0)}if(bf.which==null&&(bf.charCode!=null||bf.keyCode!=null)){bf.which=bf.charCode!=null?bf.charCode:bf.keyCode}if(!bf.metaKey&&bf.ctrlKey){bf.metaKey=bf.ctrlKey}if(!bf.which&&bf.button!==H){bf.which=(bf.button&1?1:(bf.button&2?3:(bf.button&4?2:0)))}return bf},guid:100000000,proxy:a.proxy,special:{ready:{setup:a.bindReady,teardown:a.noop},live:{add:function(e){a.event.add(this,n(e.origType,e.selector),a.extend({},e,{handler:af,guid:e.handler.guid}))},remove:function(e){a.event.remove(this,n(e.origType,e.selector),e)}},beforeunload:{setup:function(be,bd,e){if(a.isWindow(this)){this.onbeforeunload=e}},teardown:function(bd,e){if(this.onbeforeunload===e){this.onbeforeunload=null}}}}};a.removeEvent=al.removeEventListener?function(bd,e,be){if(bd.removeEventListener){bd.removeEventListener(e,be,false)}}:function(bd,e,be){if(bd.detachEvent){bd.detachEvent("on"+e,be)}};a.Event=function(e){if(!this.preventDefault){return new a.Event(e)}if(e&&e.type){this.originalEvent=e;this.type=e.type;this.isDefaultPrevented=(e.defaultPrevented||e.returnValue===false||e.getPreventDefault&&e.getPreventDefault())?h:a5}else{this.type=e}this.timeStamp=a.now();this[a.expando]=true};function a5(){return false}function h(){return true}a.Event.prototype={preventDefault:function(){this.isDefaultPrevented=h;var bd=this.originalEvent;if(!bd){return}if(bd.preventDefault){bd.preventDefault()}else{bd.returnValue=false}},stopPropagation:function(){this.isPropagationStopped=h;var bd=this.originalEvent;if(!bd){return}if(bd.stopPropagation){bd.stopPropagation()}bd.cancelBubble=true},stopImmediatePropagation:function(){this.isImmediatePropagationStopped=h;this.stopPropagation()},isDefaultPrevented:a5,isPropagationStopped:a5,isImmediatePropagationStopped:a5};var Z=function(be){var bd=be.relatedTarget;try{if(bd!==al&&!bd.parentNode){return}while(bd&&bd!==this){bd=bd.parentNode}if(bd!==this){be.type=be.data;a.event.handle.apply(this,arguments)}}catch(bf){}},aK=function(e){e.type=e.data;a.event.handle.apply(this,arguments)};a.each({mouseenter:"mouseover",mouseleave:"mouseout"},function(bd,e){a.event.special[bd]={setup:function(be){a.event.add(this,e,be&&be.selector?aK:Z,bd)},teardown:function(be){a.event.remove(this,e,be&&be.selector?aK:Z)}}});if(!a.support.submitBubbles){a.event.special.submit={setup:function(bd,e){if(this.nodeName&&this.nodeName.toLowerCase()!=="form"){a.event.add(this,"click.specialSubmit",function(bg){var bf=bg.target,be=bf.type;if((be==="submit"||be==="image")&&a(bf).closest("form").length){aN("submit",this,arguments)}});a.event.add(this,"keypress.specialSubmit",function(bg){var bf=bg.target,be=bf.type;if((be==="text"||be==="password")&&a(bf).closest("form").length&&bg.keyCode===13){aN("submit",this,arguments)}})}else{return false}},teardown:function(e){a.event.remove(this,".specialSubmit")}}}if(!a.support.changeBubbles){var a6,j=function(bd){var e=bd.type,be=bd.value;if(e==="radio"||e==="checkbox"){be=bd.checked}else{if(e==="select-multiple"){be=bd.selectedIndex>-1?a.map(bd.options,function(bf){return bf.selected}).join("-"):""}else{if(bd.nodeName.toLowerCase()==="select"){be=bd.selectedIndex}}}return be},X=function X(bf){var bd=bf.target,be,bg;if(!a0.test(bd.nodeName)||bd.readOnly){return}be=a._data(bd,"_change_data");bg=j(bd);if(bf.type!=="focusout"||bd.type!=="radio"){a._data(bd,"_change_data",bg)}if(be===H||bg===be){return}if(be!=null||bg){bf.type="change";bf.liveFired=H;a.event.trigger(bf,arguments[1],bd)}};a.event.special.change={filters:{focusout:X,beforedeactivate:X,click:function(bf){var be=bf.target,bd=be.type;if(bd==="radio"||bd==="checkbox"||be.nodeName.toLowerCase()==="select"){X.call(this,bf)}},keydown:function(bf){var be=bf.target,bd=be.type;if((bf.keyCode===13&&be.nodeName.toLowerCase()!=="textarea")||(bf.keyCode===32&&(bd==="checkbox"||bd==="radio"))||bd==="select-multiple"){X.call(this,bf)}},beforeactivate:function(be){var bd=be.target;a._data(bd,"_change_data",j(bd))}},setup:function(be,bd){if(this.type==="file"){return false}for(var e in a6){a.event.add(this,e+".specialChange",a6[e])}return a0.test(this.nodeName)},teardown:function(e){a.event.remove(this,".specialChange");return a0.test(this.nodeName)}};a6=a.event.special.change.filters;a6.focus=a6.beforeactivate}function aN(bd,bf,e){var be=a.extend({},e[0]);be.type=bd;be.originalEvent={};be.liveFired=H;a.event.handle.call(bf,be);if(be.isDefaultPrevented()){e[0].preventDefault()}}if(al.addEventListener){a.each({focus:"focusin",blur:"focusout"},function(be,e){a.event.special[e]={setup:function(){this.addEventListener(be,bd,true)},teardown:function(){this.removeEventListener(be,bd,true)}};function bd(bf){bf=a.event.fix(bf);bf.type=e;return a.event.handle.call(this,bf)}})}a.each(["bind","one"],function(bd,e){a.fn[e]=function(bj,bk,bi){if(typeof bj==="object"){for(var bg in bj){this[e](bg,bk,bj[bg],bi)}return this}if(a.isFunction(bk)||bk===false){bi=bk;bk=H}var bh=e==="one"?a.proxy(bi,function(bl){a(this).unbind(bl,bh);return bi.apply(this,arguments)}):bi;if(bj==="unload"&&e!=="one"){this.one(bj,bk,bi)}else{for(var bf=0,be=this.length;bf<be;bf++){a.event.add(this[bf],bj,bh,bk)}}return this}});a.fn.extend({unbind:function(bg,bf){if(typeof bg==="object"&&!bg.preventDefault){for(var be in bg){this.unbind(be,bg[be])}}else{for(var bd=0,e=this.length;bd<e;bd++){a.event.remove(this[bd],bg,bf)}}return this},delegate:function(e,bd,bf,be){return this.live(bd,bf,be,e)},undelegate:function(e,bd,be){if(arguments.length===0){return this.unbind("live")}else{return this.die(bd,null,be,e)}},trigger:function(e,bd){return this.each(function(){a.event.trigger(e,bd,this)})},triggerHandler:function(e,be){if(this[0]){var bd=a.Event(e);bd.preventDefault();bd.stopPropagation();a.event.trigger(bd,be,this[0]);return bd.result}},toggle:function(be){var e=arguments,bd=1;while(bd<e.length){a.proxy(be,e[bd++])}return this.click(a.proxy(be,function(bf){var bg=(a._data(this,"lastToggle"+be.guid)||0)%bd;a._data(this,"lastToggle"+be.guid,bg+1);bf.preventDefault();return e[bg].apply(this,arguments)||false}))},hover:function(e,bd){return this.mouseenter(e).mouseleave(bd||e)}});var aH={focus:"focusin",blur:"focusout",mouseenter:"mouseover",mouseleave:"mouseout"};a.each(["live","die"],function(bd,e){a.fn[e]=function(bn,bk,bp,bg){var bo,bl=0,bm,bf,br,bi=bg||this.selector,be=bg?this:a(this.context);if(typeof bn==="object"&&!bn.preventDefault){for(var bq in bn){be[e](bq,bk,bn[bq],bi)}return this}if(a.isFunction(bk)){bp=bk;bk=H}bn=(bn||"").split(" ");while((bo=bn[bl++])!=null){bm=aP.exec(bo);bf="";if(bm){bf=bm[0];bo=bo.replace(aP,"")}if(bo==="hover"){bn.push("mouseenter"+bf,"mouseleave"+bf);continue}br=bo;if(bo==="focus"||bo==="blur"){bn.push(aH[bo]+bf);bo=bo+bf}else{bo=(aH[bo]||bo)+bf}if(e==="live"){for(var bj=0,bh=be.length;bj<bh;bj++){a.event.add(be[bj],"live."+n(bo,bi),{data:bk,selector:bi,handler:bp,origType:bo,origHandler:bp,preType:br})}}else{be.unbind("live."+n(bo,bi),bp)}}return this}});function af(bn){var bk,bf,bt,bh,e,bp,bm,bo,bl,bs,bj,bi,br,bq=[],bg=[],bd=a._data(this,"events");if(bn.liveFired===this||!bd||!bd.live||bn.target.disabled||bn.button&&bn.type==="click"){return}if(bn.namespace){bi=new RegExp("(^|\\.)"+bn.namespace.split(".").join("\\.(?:.*\\.)?")+"(\\.|$)")}bn.liveFired=this;var be=bd.live.slice(0);for(bm=0;bm<be.length;bm++){e=be[bm];if(e.origType.replace(aP,"")===bn.type){bg.push(e.selector)}else{be.splice(bm--,1)}}bh=a(bn.target).closest(bg,bn.currentTarget);for(bo=0,bl=bh.length;bo<bl;bo++){bj=bh[bo];for(bm=0;bm<be.length;bm++){e=be[bm];if(bj.selector===e.selector&&(!bi||bi.test(e.namespace))&&!bj.elem.disabled){bp=bj.elem;bt=null;if(e.preType==="mouseenter"||e.preType==="mouseleave"){bn.type=e.preType;bt=a(bn.relatedTarget).closest(e.selector)[0]}if(!bt||bt!==bp){bq.push({elem:bp,handleObj:e,level:bj.level})}}}}for(bo=0,bl=bq.length;bo<bl;bo++){bh=bq[bo];if(bf&&bh.level>bf){break}bn.currentTarget=bh.elem;bn.data=bh.handleObj.data;bn.handleObj=bh.handleObj;br=bh.handleObj.origHandler.apply(bh.elem,arguments);if(br===false||bn.isPropagationStopped()){bf=bh.level;if(br===false){bk=false}if(bn.isImmediatePropagationStopped()){break}}}return bk}function n(bd,e){return(bd&&bd!=="*"?bd+".":"")+e.replace(K,"`").replace(aa,"&")}a.each(("blur focus focusin focusout load resize scroll unload click dblclick mousedown mouseup mousemove mouseover mouseout mouseenter mouseleave change select submit keydown keypress keyup error").split(" "),function(bd,e){a.fn[e]=function(bf,be){if(be==null){be=bf;bf=null}return arguments.length>0?this.bind(e,bf,be):this.trigger(e)};if(a.attrFn){a.attrFn[e]=true}});
/*
 * Sizzle CSS Selector Engine
 *  Copyright 2011, The Dojo Foundation
 *  Released under the MIT, BSD, and GPL Licenses.
 *  More information: http://sizzlejs.com/
 */
(function(){var bn=/((?:\((?:\([^()]+\)|[^()]+)+\)|\[(?:\[[^\[\]]*\]|['"][^'"]*['"]|[^\[\]'"]+)+\]|\\.|[^ >+~,(\[\\]+)+|[>+~])(\s*,\s*)?((?:.|\r|\n)*)/g,bo=0,br=Object.prototype.toString,bi=false,bh=true,bp=/\\/g,bv=/\W/;[0,0].sort(function(){bh=false;return 0});var bf=function(bA,e,bD,bE){bD=bD||[];e=e||al;var bG=e;if(e.nodeType!==1&&e.nodeType!==9){return[]}if(!bA||typeof bA!=="string"){return bD}var bx,bI,bL,bw,bH,bK,bJ,bC,bz=true,by=bf.isXML(e),bB=[],bF=bA;do{bn.exec("");bx=bn.exec(bF);if(bx){bF=bx[3];bB.push(bx[1]);if(bx[2]){bw=bx[3];break}}}while(bx);if(bB.length>1&&bj.exec(bA)){if(bB.length===2&&bk.relative[bB[0]]){bI=bs(bB[0]+bB[1],e)}else{bI=bk.relative[bB[0]]?[e]:bf(bB.shift(),e);while(bB.length){bA=bB.shift();if(bk.relative[bA]){bA+=bB.shift()}bI=bs(bA,bI)}}}else{if(!bE&&bB.length>1&&e.nodeType===9&&!by&&bk.match.ID.test(bB[0])&&!bk.match.ID.test(bB[bB.length-1])){bH=bf.find(bB.shift(),e,by);e=bH.expr?bf.filter(bH.expr,bH.set)[0]:bH.set[0]}if(e){bH=bE?{expr:bB.pop(),set:bl(bE)}:bf.find(bB.pop(),bB.length===1&&(bB[0]==="~"||bB[0]==="+")&&e.parentNode?e.parentNode:e,by);bI=bH.expr?bf.filter(bH.expr,bH.set):bH.set;if(bB.length>0){bL=bl(bI)}else{bz=false}while(bB.length){bK=bB.pop();bJ=bK;if(!bk.relative[bK]){bK=""}else{bJ=bB.pop()}if(bJ==null){bJ=e}bk.relative[bK](bL,bJ,by)}}else{bL=bB=[]}}if(!bL){bL=bI}if(!bL){bf.error(bK||bA)}if(br.call(bL)==="[object Array]"){if(!bz){bD.push.apply(bD,bL)}else{if(e&&e.nodeType===1){for(bC=0;bL[bC]!=null;bC++){if(bL[bC]&&(bL[bC]===true||bL[bC].nodeType===1&&bf.contains(e,bL[bC]))){bD.push(bI[bC])}}}else{for(bC=0;bL[bC]!=null;bC++){if(bL[bC]&&bL[bC].nodeType===1){bD.push(bI[bC])}}}}}else{bl(bL,bD)}if(bw){bf(bw,bG,bD,bE);bf.uniqueSort(bD)}return bD};bf.uniqueSort=function(bw){if(bq){bi=bh;bw.sort(bq);if(bi){for(var e=1;e<bw.length;e++){if(bw[e]===bw[e-1]){bw.splice(e--,1)}}}}return bw};bf.matches=function(e,bw){return bf(e,null,null,bw)};bf.matchesSelector=function(e,bw){return bf(bw,null,null,[e]).length>0};bf.find=function(bC,e,bD){var bB;if(!bC){return[]}for(var by=0,bx=bk.order.length;by<bx;by++){var bz,bA=bk.order[by];if((bz=bk.leftMatch[bA].exec(bC))){var bw=bz[1];bz.splice(1,1);if(bw.substr(bw.length-1)!=="\\"){bz[1]=(bz[1]||"").replace(bp,"");bB=bk.find[bA](bz,e,bD);if(bB!=null){bC=bC.replace(bk.match[bA],"");break}}}}if(!bB){bB=typeof e.getElementsByTagName!=="undefined"?e.getElementsByTagName("*"):[]}return{set:bB,expr:bC}};bf.filter=function(bG,bF,bJ,bz){var bB,e,bx=bG,bL=[],bD=bF,bC=bF&&bF[0]&&bf.isXML(bF[0]);while(bG&&bF.length){for(var bE in bk.filter){if((bB=bk.leftMatch[bE].exec(bG))!=null&&bB[2]){var bK,bI,bw=bk.filter[bE],by=bB[1];e=false;bB.splice(1,1);if(by.substr(by.length-1)==="\\"){continue}if(bD===bL){bL=[]}if(bk.preFilter[bE]){bB=bk.preFilter[bE](bB,bD,bJ,bL,bz,bC);if(!bB){e=bK=true}else{if(bB===true){continue}}}if(bB){for(var bA=0;(bI=bD[bA])!=null;bA++){if(bI){bK=bw(bI,bB,bA,bD);var bH=bz^!!bK;if(bJ&&bK!=null){if(bH){e=true}else{bD[bA]=false}}else{if(bH){bL.push(bI);e=true}}}}}if(bK!==H){if(!bJ){bD=bL}bG=bG.replace(bk.match[bE],"");if(!e){return[]}break}}}if(bG===bx){if(e==null){bf.error(bG)}else{break}}bx=bG}return bD};bf.error=function(e){throw"Syntax error, unrecognized expression: "+e};var bk=bf.selectors={order:["ID","NAME","TAG"],match:{ID:/#((?:[\w\u00c0-\uFFFF\-]|\\.)+)/,CLASS:/\.((?:[\w\u00c0-\uFFFF\-]|\\.)+)/,NAME:/\[name=['"]*((?:[\w\u00c0-\uFFFF\-]|\\.)+)['"]*\]/,ATTR:/\[\s*((?:[\w\u00c0-\uFFFF\-]|\\.)+)\s*(?:(\S?=)\s*(?:(['"])(.*?)\3|(#?(?:[\w\u00c0-\uFFFF\-]|\\.)*)|)|)\s*\]/,TAG:/^((?:[\w\u00c0-\uFFFF\*\-]|\\.)+)/,CHILD:/:(only|nth|last|first)-child(?:\(\s*(even|odd|(?:[+\-]?\d+|(?:[+\-]?\d*)?n\s*(?:[+\-]\s*\d+)?))\s*\))?/,POS:/:(nth|eq|gt|lt|first|last|even|odd)(?:\((\d*)\))?(?=[^\-]|$)/,PSEUDO:/:((?:[\w\u00c0-\uFFFF\-]|\\.)+)(?:\((['"]?)((?:\([^\)]+\)|[^\(\)]*)+)\2\))?/},leftMatch:{},attrMap:{"class":"className","for":"htmlFor"},attrHandle:{href:function(e){return e.getAttribute("href")},type:function(e){return e.getAttribute("type")}},relative:{"+":function(bB,bw){var by=typeof bw==="string",bA=by&&!bv.test(bw),bC=by&&!bA;if(bA){bw=bw.toLowerCase()}for(var bx=0,e=bB.length,bz;bx<e;bx++){if((bz=bB[bx])){while((bz=bz.previousSibling)&&bz.nodeType!==1){}bB[bx]=bC||bz&&bz.nodeName.toLowerCase()===bw?bz||false:bz===bw}}if(bC){bf.filter(bw,bB,true)}},">":function(bB,bw){var bA,bz=typeof bw==="string",bx=0,e=bB.length;if(bz&&!bv.test(bw)){bw=bw.toLowerCase();for(;bx<e;bx++){bA=bB[bx];if(bA){var by=bA.parentNode;bB[bx]=by.nodeName.toLowerCase()===bw?by:false}}}else{for(;bx<e;bx++){bA=bB[bx];if(bA){bB[bx]=bz?bA.parentNode:bA.parentNode===bw}}if(bz){bf.filter(bw,bB,true)}}},"":function(by,bw,bA){var bz,bx=bo++,e=bt;if(typeof bw==="string"&&!bv.test(bw)){bw=bw.toLowerCase();bz=bw;e=bd}e("parentNode",bw,bx,by,bz,bA)},"~":function(by,bw,bA){var bz,bx=bo++,e=bt;if(typeof bw==="string"&&!bv.test(bw)){bw=bw.toLowerCase();bz=bw;e=bd}e("previousSibling",bw,bx,by,bz,bA)}},find:{ID:function(bw,bx,by){if(typeof bx.getElementById!=="undefined"&&!by){var e=bx.getElementById(bw[1]);return e&&e.parentNode?[e]:[]}},NAME:function(bx,bA){if(typeof bA.getElementsByName!=="undefined"){var bw=[],bz=bA.getElementsByName(bx[1]);for(var by=0,e=bz.length;by<e;by++){if(bz[by].getAttribute("name")===bx[1]){bw.push(bz[by])}}return bw.length===0?null:bw}},TAG:function(e,bw){if(typeof bw.getElementsByTagName!=="undefined"){return bw.getElementsByTagName(e[1])}}},preFilter:{CLASS:function(by,bw,bx,e,bB,bC){by=" "+by[1].replace(bp,"")+" ";if(bC){return by}for(var bz=0,bA;(bA=bw[bz])!=null;bz++){if(bA){if(bB^(bA.className&&(" "+bA.className+" ").replace(/[\t\n\r]/g," ").indexOf(by)>=0)){if(!bx){e.push(bA)}}else{if(bx){bw[bz]=false}}}}return false},ID:function(e){return e[1].replace(bp,"")},TAG:function(bw,e){return bw[1].replace(bp,"").toLowerCase()},CHILD:function(e){if(e[1]==="nth"){if(!e[2]){bf.error(e[0])}e[2]=e[2].replace(/^\+|\s*/g,"");var bw=/(-?)(\d*)(?:n([+\-]?\d*))?/.exec(e[2]==="even"&&"2n"||e[2]==="odd"&&"2n+1"||!/\D/.test(e[2])&&"0n+"+e[2]||e[2]);e[2]=(bw[1]+(bw[2]||1))-0;e[3]=bw[3]-0}else{if(e[2]){bf.error(e[0])}}e[0]=bo++;return e},ATTR:function(bz,bw,bx,e,bA,bB){var by=bz[1]=bz[1].replace(bp,"");if(!bB&&bk.attrMap[by]){bz[1]=bk.attrMap[by]}bz[4]=(bz[4]||bz[5]||"").replace(bp,"");if(bz[2]==="~="){bz[4]=" "+bz[4]+" "}return bz},PSEUDO:function(bz,bw,bx,e,bA){if(bz[1]==="not"){if((bn.exec(bz[3])||"").length>1||/^\w/.test(bz[3])){bz[3]=bf(bz[3],null,null,bw)}else{var by=bf.filter(bz[3],bw,bx,true^bA);if(!bx){e.push.apply(e,by)}return false}}else{if(bk.match.POS.test(bz[0])||bk.match.CHILD.test(bz[0])){return true}}return bz},POS:function(e){e.unshift(true);return e}},filters:{enabled:function(e){return e.disabled===false&&e.type!=="hidden"},disabled:function(e){return e.disabled===true},checked:function(e){return e.checked===true},selected:function(e){if(e.parentNode){e.parentNode.selectedIndex}return e.selected===true},parent:function(e){return !!e.firstChild},empty:function(e){return !e.firstChild},has:function(bx,bw,e){return !!bf(e[3],bx).length},header:function(e){return(/h\d/i).test(e.nodeName)},text:function(e){return"text"===e.getAttribute("type")},radio:function(e){return"radio"===e.type},checkbox:function(e){return"checkbox"===e.type},file:function(e){return"file"===e.type},password:function(e){return"password"===e.type},submit:function(e){return"submit"===e.type},image:function(e){return"image"===e.type},reset:function(e){return"reset"===e.type},button:function(e){return"button"===e.type||e.nodeName.toLowerCase()==="button"},input:function(e){return(/input|select|textarea|button/i).test(e.nodeName)}},setFilters:{first:function(bw,e){return e===0},last:function(bx,bw,e,by){return bw===by.length-1},even:function(bw,e){return e%2===0},odd:function(bw,e){return e%2===1},lt:function(bx,bw,e){return bw<e[3]-0},gt:function(bx,bw,e){return bw>e[3]-0},nth:function(bx,bw,e){return e[3]-0===bw},eq:function(bx,bw,e){return e[3]-0===bw}},filter:{PSEUDO:function(bx,bC,bB,bD){var e=bC[1],bw=bk.filters[e];if(bw){return bw(bx,bB,bC,bD)}else{if(e==="contains"){return(bx.textContent||bx.innerText||bf.getText([bx])||"").indexOf(bC[3])>=0}else{if(e==="not"){var by=bC[3];for(var bA=0,bz=by.length;bA<bz;bA++){if(by[bA]===bx){return false}}return true}else{bf.error(e)}}}},CHILD:function(e,by){var bB=by[1],bw=e;switch(bB){case"only":case"first":while((bw=bw.previousSibling)){if(bw.nodeType===1){return false}}if(bB==="first"){return true}bw=e;case"last":while((bw=bw.nextSibling)){if(bw.nodeType===1){return false}}return true;case"nth":var bx=by[2],bE=by[3];if(bx===1&&bE===0){return true}var bA=by[0],bD=e.parentNode;if(bD&&(bD.sizcache!==bA||!e.nodeIndex)){var bz=0;for(bw=bD.firstChild;bw;bw=bw.nextSibling){if(bw.nodeType===1){bw.nodeIndex=++bz}}bD.sizcache=bA}var bC=e.nodeIndex-bE;if(bx===0){return bC===0}else{return(bC%bx===0&&bC/bx>=0)}}},ID:function(bw,e){return bw.nodeType===1&&bw.getAttribute("id")===e},TAG:function(bw,e){return(e==="*"&&bw.nodeType===1)||bw.nodeName.toLowerCase()===e},CLASS:function(bw,e){return(" "+(bw.className||bw.getAttribute("class"))+" ").indexOf(e)>-1},ATTR:function(bA,by){var bx=by[1],e=bk.attrHandle[bx]?bk.attrHandle[bx](bA):bA[bx]!=null?bA[bx]:bA.getAttribute(bx),bB=e+"",bz=by[2],bw=by[4];return e==null?bz==="!=":bz==="="?bB===bw:bz==="*="?bB.indexOf(bw)>=0:bz==="~="?(" "+bB+" ").indexOf(bw)>=0:!bw?bB&&e!==false:bz==="!="?bB!==bw:bz==="^="?bB.indexOf(bw)===0:bz==="$="?bB.substr(bB.length-bw.length)===bw:bz==="|="?bB===bw||bB.substr(0,bw.length+1)===bw+"-":false},POS:function(bz,bw,bx,bA){var e=bw[2],by=bk.setFilters[e];if(by){return by(bz,bx,bw,bA)}}}};var bj=bk.match.POS,be=function(bw,e){return"\\"+(e-0+1)};for(var bg in bk.match){bk.match[bg]=new RegExp(bk.match[bg].source+(/(?![^\[]*\])(?![^\(]*\))/.source));bk.leftMatch[bg]=new RegExp(/(^(?:.|\r|\n)*?)/.source+bk.match[bg].source.replace(/\\(\d+)/g,be))}var bl=function(bw,e){bw=Array.prototype.slice.call(bw,0);if(e){e.push.apply(e,bw);return e}return bw};try{Array.prototype.slice.call(al.documentElement.childNodes,0)[0].nodeType}catch(bu){bl=function(bz,by){var bx=0,bw=by||[];if(br.call(bz)==="[object Array]"){Array.prototype.push.apply(bw,bz)}else{if(typeof bz.length==="number"){for(var e=bz.length;bx<e;bx++){bw.push(bz[bx])}}else{for(;bz[bx];bx++){bw.push(bz[bx])}}}return bw}}var bq,bm;if(al.documentElement.compareDocumentPosition){bq=function(bw,e){if(bw===e){bi=true;return 0}if(!bw.compareDocumentPosition||!e.compareDocumentPosition){return bw.compareDocumentPosition?-1:1}return bw.compareDocumentPosition(e)&4?-1:1}}else{bq=function(bD,bC){var bA,bw,bx=[],e=[],bz=bD.parentNode,bB=bC.parentNode,bE=bz;if(bD===bC){bi=true;return 0}else{if(bz===bB){return bm(bD,bC)}else{if(!bz){return -1}else{if(!bB){return 1}}}}while(bE){bx.unshift(bE);bE=bE.parentNode}bE=bB;while(bE){e.unshift(bE);bE=bE.parentNode}bA=bx.length;bw=e.length;for(var by=0;by<bA&&by<bw;by++){if(bx[by]!==e[by]){return bm(bx[by],e[by])}}return by===bA?bm(bD,e[by],-1):bm(bx[by],bC,1)};bm=function(bw,e,bx){if(bw===e){return bx}var by=bw.nextSibling;while(by){if(by===e){return -1}by=by.nextSibling}return 1}}bf.getText=function(e){var bw="",by;for(var bx=0;e[bx];bx++){by=e[bx];if(by.nodeType===3||by.nodeType===4){bw+=by.nodeValue}else{if(by.nodeType!==8){bw+=bf.getText(by.childNodes)}}}return bw};(function(){var bw=al.createElement("div"),bx="script"+(new Date()).getTime(),e=al.documentElement;bw.innerHTML="<a name='"+bx+"'/>";e.insertBefore(bw,e.firstChild);if(al.getElementById(bx)){bk.find.ID=function(bz,bA,bB){if(typeof bA.getElementById!=="undefined"&&!bB){var by=bA.getElementById(bz[1]);return by?by.id===bz[1]||typeof by.getAttributeNode!=="undefined"&&by.getAttributeNode("id").nodeValue===bz[1]?[by]:H:[]}};bk.filter.ID=function(bA,by){var bz=typeof bA.getAttributeNode!=="undefined"&&bA.getAttributeNode("id");return bA.nodeType===1&&bz&&bz.nodeValue===by}}e.removeChild(bw);e=bw=null})();(function(){var e=al.createElement("div");e.appendChild(al.createComment(""));if(e.getElementsByTagName("*").length>0){bk.find.TAG=function(bw,bA){var bz=bA.getElementsByTagName(bw[1]);if(bw[1]==="*"){var by=[];for(var bx=0;bz[bx];bx++){if(bz[bx].nodeType===1){by.push(bz[bx])}}bz=by}return bz}}e.innerHTML="<a href='#'></a>";if(e.firstChild&&typeof e.firstChild.getAttribute!=="undefined"&&e.firstChild.getAttribute("href")!=="#"){bk.attrHandle.href=function(bw){return bw.getAttribute("href",2)}}e=null})();if(al.querySelectorAll){(function(){var e=bf,by=al.createElement("div"),bx="__sizzle__";by.innerHTML="<p class='TEST'></p>";if(by.querySelectorAll&&by.querySelectorAll(".TEST").length===0){return}bf=function(bJ,bA,bE,bI){bA=bA||al;if(!bI&&!bf.isXML(bA)){var bH=/^(\w+$)|^\.([\w\-]+$)|^#([\w\-]+$)/.exec(bJ);if(bH&&(bA.nodeType===1||bA.nodeType===9)){if(bH[1]){return bl(bA.getElementsByTagName(bJ),bE)}else{if(bH[2]&&bk.find.CLASS&&bA.getElementsByClassName){return bl(bA.getElementsByClassName(bH[2]),bE)}}}if(bA.nodeType===9){if(bJ==="body"&&bA.body){return bl([bA.body],bE)}else{if(bH&&bH[3]){var bD=bA.getElementById(bH[3]);if(bD&&bD.parentNode){if(bD.id===bH[3]){return bl([bD],bE)}}else{return bl([],bE)}}}try{return bl(bA.querySelectorAll(bJ),bE)}catch(bF){}}else{if(bA.nodeType===1&&bA.nodeName.toLowerCase()!=="object"){var bB=bA,bC=bA.getAttribute("id"),bz=bC||bx,bL=bA.parentNode,bK=/^\s*[+~]/.test(bJ);if(!bC){bA.setAttribute("id",bz)}else{bz=bz.replace(/'/g,"\\$&")}if(bK&&bL){bA=bA.parentNode}try{if(!bK||bL){return bl(bA.querySelectorAll("[id='"+bz+"'] "+bJ),bE)}}catch(bG){}finally{if(!bC){bB.removeAttribute("id")}}}}}return e(bJ,bA,bE,bI)};for(var bw in e){bf[bw]=e[bw]}by=null})()}(function(){var e=al.documentElement,bx=e.matchesSelector||e.mozMatchesSelector||e.webkitMatchesSelector||e.msMatchesSelector,bw=false;try{bx.call(al.documentElement,"[test!='']:sizzle")}catch(by){bw=true}if(bx){bf.matchesSelector=function(bz,bB){bB=bB.replace(/\=\s*([^'"\]]*)\s*\]/g,"='$1']");if(!bf.isXML(bz)){try{if(bw||!bk.match.PSEUDO.test(bB)&&!/!=/.test(bB)){return bx.call(bz,bB)}}catch(bA){}}return bf(bB,null,null,[bz]).length>0}}})();(function(){var e=al.createElement("div");e.innerHTML="<div class='test e'></div><div class='test'></div>";if(!e.getElementsByClassName||e.getElementsByClassName("e").length===0){return}e.lastChild.className="e";if(e.getElementsByClassName("e").length===1){return}bk.order.splice(1,0,"CLASS");bk.find.CLASS=function(bw,bx,by){if(typeof bx.getElementsByClassName!=="undefined"&&!by){return bx.getElementsByClassName(bw[1])}};e=null})();function bd(bw,bB,bA,bE,bC,bD){for(var by=0,bx=bE.length;by<bx;by++){var e=bE[by];if(e){var bz=false;e=e[bw];while(e){if(e.sizcache===bA){bz=bE[e.sizset];break}if(e.nodeType===1&&!bD){e.sizcache=bA;e.sizset=by}if(e.nodeName.toLowerCase()===bB){bz=e;break}e=e[bw]}bE[by]=bz}}}function bt(bw,bB,bA,bE,bC,bD){for(var by=0,bx=bE.length;by<bx;by++){var e=bE[by];if(e){var bz=false;e=e[bw];while(e){if(e.sizcache===bA){bz=bE[e.sizset];break}if(e.nodeType===1){if(!bD){e.sizcache=bA;e.sizset=by}if(typeof bB!=="string"){if(e===bB){bz=true;break}}else{if(bf.filter(bB,[e]).length>0){bz=e;break}}}e=e[bw]}bE[by]=bz}}}if(al.documentElement.contains){bf.contains=function(bw,e){return bw!==e&&(bw.contains?bw.contains(e):true)}}else{if(al.documentElement.compareDocumentPosition){bf.contains=function(bw,e){return !!(bw.compareDocumentPosition(e)&16)}}else{bf.contains=function(){return false}}}bf.isXML=function(e){var bw=(e?e.ownerDocument||e:0).documentElement;return bw?bw.nodeName!=="HTML":false};var bs=function(e,bC){var bA,by=[],bz="",bx=bC.nodeType?[bC]:bC;while((bA=bk.match.PSEUDO.exec(e))){bz+=bA[0];e=e.replace(bk.match.PSEUDO,"")}e=bk.relative[e]?e+"*":e;for(var bB=0,bw=bx.length;bB<bw;bB++){bf(e,bx[bB],by)}return bf.filter(bz,by)};a.find=bf;a.expr=bf.selectors;a.expr[":"]=a.expr.filters;a.unique=bf.uniqueSort;a.text=bf.getText;a.isXMLDoc=bf.isXML;a.contains=bf.contains})();var W=/Until$/,ai=/^(?:parents|prevUntil|prevAll)/,aW=/,/,a9=/^.[^:#\[\.,]*$/,M=Array.prototype.slice,F=a.expr.match.POS,ao={children:true,contents:true,next:true,prev:true};a.fn.extend({find:function(e){var be=this.pushStack("","find",e),bh=0;for(var bf=0,bd=this.length;bf<bd;bf++){bh=be.length;a.find(e,this[bf],be);if(bf>0){for(var bi=bh;bi<be.length;bi++){for(var bg=0;bg<bh;bg++){if(be[bg]===be[bi]){be.splice(bi--,1);break}}}}}return be},has:function(bd){var e=a(bd);return this.filter(function(){for(var bf=0,be=e.length;bf<be;bf++){if(a.contains(this,e[bf])){return true}}})},not:function(e){return this.pushStack(av(this,e,false),"not",e)},filter:function(e){return this.pushStack(av(this,e,true),"filter",e)},is:function(e){return !!e&&a.filter(e,this).length>0},closest:function(bm,bd){var bj=[],bg,be,bl=this[0];if(a.isArray(bm)){var bi,bf,bh={},e=1;if(bl&&bm.length){for(bg=0,be=bm.length;bg<be;bg++){bf=bm[bg];if(!bh[bf]){bh[bf]=a.expr.match.POS.test(bf)?a(bf,bd||this.context):bf}}while(bl&&bl.ownerDocument&&bl!==bd){for(bf in bh){bi=bh[bf];if(bi.jquery?bi.index(bl)>-1:a(bl).is(bi)){bj.push({selector:bf,elem:bl,level:e})}}bl=bl.parentNode;e++}}return bj}var bk=F.test(bm)?a(bm,bd||this.context):null;for(bg=0,be=this.length;bg<be;bg++){bl=this[bg];while(bl){if(bk?bk.index(bl)>-1:a.find.matchesSelector(bl,bm)){bj.push(bl);break}else{bl=bl.parentNode;if(!bl||!bl.ownerDocument||bl===bd){break}}}}bj=bj.length>1?a.unique(bj):bj;return this.pushStack(bj,"closest",bm)},index:function(e){if(!e||typeof e==="string"){return a.inArray(this[0],e?a(e):this.parent().children())}return a.inArray(e.jquery?e[0]:e,this)},add:function(e,bd){var bf=typeof e==="string"?a(e,bd):a.makeArray(e),be=a.merge(this.get(),bf);return this.pushStack(B(bf[0])||B(be[0])?be:a.unique(be))},andSelf:function(){return this.add(this.prevObject)}});function B(e){return !e||!e.parentNode||e.parentNode.nodeType===11}a.each({parent:function(bd){var e=bd.parentNode;return e&&e.nodeType!==11?e:null},parents:function(e){return a.dir(e,"parentNode")},parentsUntil:function(bd,e,be){return a.dir(bd,"parentNode",be)},next:function(e){return a.nth(e,2,"nextSibling")},prev:function(e){return a.nth(e,2,"previousSibling")},nextAll:function(e){return a.dir(e,"nextSibling")},prevAll:function(e){return a.dir(e,"previousSibling")},nextUntil:function(bd,e,be){return a.dir(bd,"nextSibling",be)},prevUntil:function(bd,e,be){return a.dir(bd,"previousSibling",be)},siblings:function(e){return a.sibling(e.parentNode.firstChild,e)},children:function(e){return a.sibling(e.firstChild)},contents:function(e){return a.nodeName(e,"iframe")?e.contentDocument||e.contentWindow.document:a.makeArray(e.childNodes)}},function(e,bd){a.fn[e]=function(bh,be){var bg=a.map(this,bd,bh),bf=M.call(arguments);if(!W.test(e)){be=bh}if(be&&typeof be==="string"){bg=a.filter(be,bg)}bg=this.length>1&&!ao[e]?a.unique(bg):bg;if((this.length>1||aW.test(be))&&ai.test(e)){bg=bg.reverse()}return this.pushStack(bg,e,bf.join(","))}});a.extend({filter:function(be,e,bd){if(bd){be=":not("+be+")"}return e.length===1?a.find.matchesSelector(e[0],be)?[e[0]]:[]:a.find.matches(be,e)},dir:function(be,bd,bg){var e=[],bf=be[bd];while(bf&&bf.nodeType!==9&&(bg===H||bf.nodeType!==1||!a(bf).is(bg))){if(bf.nodeType===1){e.push(bf)}bf=bf[bd]}return e},nth:function(bg,e,be,bf){e=e||1;var bd=0;for(;bg;bg=bg[be]){if(bg.nodeType===1&&++bd===e){break}}return bg},sibling:function(be,bd){var e=[];for(;be;be=be.nextSibling){if(be.nodeType===1&&be!==bd){e.push(be)}}return e}});function av(bf,be,e){if(a.isFunction(be)){return a.grep(bf,function(bh,bg){var bi=!!be.call(bh,bg,bh);return bi===e})}else{if(be.nodeType){return a.grep(bf,function(bh,bg){return(bh===be)===e})}else{if(typeof be==="string"){var bd=a.grep(bf,function(bg){return bg.nodeType===1});if(a9.test(be)){return a.filter(be,bd,!e)}else{be=a.filter(be,bd)}}}}return a.grep(bf,function(bh,bg){return(a.inArray(bh,be)>=0)===e})}var ab=/ jQuery\d+="(?:\d+|null)"/g,aj=/^\s+/,O=/<(?!area|br|col|embed|hr|img|input|link|meta|param)(([\w:]+)[^>]*)\/>/ig,c=/<([\w:]+)/,v=/<tbody/i,T=/<|&#?\w+;/,L=/<(?:script|object|embed|option|style)/i,m=/checked\s*(?:[^=]|=\s*.checked.)/i,an={option:[1,"<select multiple='multiple'>","</select>"],legend:[1,"<fieldset>","</fieldset>"],thead:[1,"<table>","</table>"],tr:[2,"<table><tbody>","</tbody></table>"],td:[3,"<table><tbody><tr>","</tr></tbody></table>"],col:[2,"<table><tbody></tbody><colgroup>","</colgroup></table>"],area:[1,"<map>","</map>"],_default:[0,"",""]};an.optgroup=an.option;an.tbody=an.tfoot=an.colgroup=an.caption=an.thead;an.th=an.td;if(!a.support.htmlSerialize){an._default=[1,"div<div>","</div>"]}a.fn.extend({text:function(e){if(a.isFunction(e)){return this.each(function(be){var bd=a(this);bd.text(e.call(this,be,bd.text()))})}if(typeof e!=="object"&&e!==H){return this.empty().append((this[0]&&this[0].ownerDocument||al).createTextNode(e))}return a.text(this)},wrapAll:function(e){if(a.isFunction(e)){return this.each(function(be){a(this).wrapAll(e.call(this,be))})}if(this[0]){var bd=a(e,this[0].ownerDocument).eq(0).clone(true);if(this[0].parentNode){bd.insertBefore(this[0])}bd.map(function(){var be=this;while(be.firstChild&&be.firstChild.nodeType===1){be=be.firstChild}return be}).append(this)}return this},wrapInner:function(e){if(a.isFunction(e)){return this.each(function(bd){a(this).wrapInner(e.call(this,bd))})}return this.each(function(){var bd=a(this),be=bd.contents();if(be.length){be.wrapAll(e)}else{bd.append(e)}})},wrap:function(e){return this.each(function(){a(this).wrapAll(e)})},unwrap:function(){return this.parent().each(function(){if(!a.nodeName(this,"body")){a(this).replaceWith(this.childNodes)}}).end()},append:function(){return this.domManip(arguments,true,function(e){if(this.nodeType===1){this.appendChild(e)}})},prepend:function(){return this.domManip(arguments,true,function(e){if(this.nodeType===1){this.insertBefore(e,this.firstChild)}})},before:function(){if(this[0]&&this[0].parentNode){return this.domManip(arguments,false,function(bd){this.parentNode.insertBefore(bd,this)})}else{if(arguments.length){var e=a(arguments[0]);e.push.apply(e,this.toArray());return this.pushStack(e,"before",arguments)}}},after:function(){if(this[0]&&this[0].parentNode){return this.domManip(arguments,false,function(bd){this.parentNode.insertBefore(bd,this.nextSibling)})}else{if(arguments.length){var e=this.pushStack(this,"after",arguments);e.push.apply(e,a(arguments[0]).toArray());return e}}},remove:function(e,bf){for(var bd=0,be;(be=this[bd])!=null;bd++){if(!e||a.filter(e,[be]).length){if(!bf&&be.nodeType===1){a.cleanData(be.getElementsByTagName("*"));a.cleanData([be])}if(be.parentNode){be.parentNode.removeChild(be)}}}return this},empty:function(){for(var e=0,bd;(bd=this[e])!=null;e++){if(bd.nodeType===1){a.cleanData(bd.getElementsByTagName("*"))}while(bd.firstChild){bd.removeChild(bd.firstChild)}}return this},clone:function(bd,e){bd=bd==null?false:bd;e=e==null?bd:e;return this.map(function(){return a.clone(this,bd,e)})},html:function(bf){if(bf===H){return this[0]&&this[0].nodeType===1?this[0].innerHTML.replace(ab,""):null}else{if(typeof bf==="string"&&!L.test(bf)&&(a.support.leadingWhitespace||!aj.test(bf))&&!an[(c.exec(bf)||["",""])[1].toLowerCase()]){bf=bf.replace(O,"<$1></$2>");try{for(var be=0,bd=this.length;be<bd;be++){if(this[be].nodeType===1){a.cleanData(this[be].getElementsByTagName("*"));this[be].innerHTML=bf}}}catch(bg){this.empty().append(bf)}}else{if(a.isFunction(bf)){this.each(function(bh){var e=a(this);e.html(bf.call(this,bh,e.html()))})}else{this.empty().append(bf)}}}return this},replaceWith:function(e){if(this[0]&&this[0].parentNode){if(a.isFunction(e)){return this.each(function(bf){var be=a(this),bd=be.html();be.replaceWith(e.call(this,bf,bd))})}if(typeof e!=="string"){e=a(e).detach()}return this.each(function(){var be=this.nextSibling,bd=this.parentNode;a(this).remove();if(be){a(be).before(e)}else{a(bd).append(e)}})}else{return this.pushStack(a(a.isFunction(e)?e():e),"replaceWith",e)}},detach:function(e){return this.remove(e,true)},domManip:function(bj,bn,bm){var bf,bg,bi,bl,bk=bj[0],bd=[];if(!a.support.checkClone&&arguments.length===3&&typeof bk==="string"&&m.test(bk)){return this.each(function(){a(this).domManip(bj,bn,bm,true)})}if(a.isFunction(bk)){return this.each(function(bp){var bo=a(this);bj[0]=bk.call(this,bp,bn?bo.html():H);bo.domManip(bj,bn,bm)})}if(this[0]){bl=bk&&bk.parentNode;if(a.support.parentNode&&bl&&bl.nodeType===11&&bl.childNodes.length===this.length){bf={fragment:bl}}else{bf=a.buildFragment(bj,this,bd)}bi=bf.fragment;if(bi.childNodes.length===1){bg=bi=bi.firstChild}else{bg=bi.firstChild}if(bg){bn=bn&&a.nodeName(bg,"tr");for(var be=0,e=this.length,bh=e-1;be<e;be++){bm.call(bn?aX(this[be],bg):this[be],bf.cacheable||(e>1&&be<bh)?a.clone(bi,true,true):bi)}}if(bd.length){a.each(bd,a8)}}return this}});function aX(e,bd){return a.nodeName(e,"table")?(e.getElementsByTagName("tbody")[0]||e.appendChild(e.ownerDocument.createElement("tbody"))):e}function s(e,bj){if(bj.nodeType!==1||!a.hasData(e)){return}var bi=a.expando,bf=a.data(e),bg=a.data(bj,bf);if((bf=bf[bi])){var bk=bf.events;bg=bg[bi]=a.extend({},bf);if(bk){delete bg.handle;bg.events={};for(var bh in bk){for(var be=0,bd=bk[bh].length;be<bd;be++){a.event.add(bj,bh+(bk[bh][be].namespace?".":"")+bk[bh][be].namespace,bk[bh][be],bk[bh][be].data)}}}}}function ac(bd,e){if(e.nodeType!==1){return}var be=e.nodeName.toLowerCase();e.clearAttributes();e.mergeAttributes(bd);if(be==="object"){e.outerHTML=bd.outerHTML}else{if(be==="input"&&(bd.type==="checkbox"||bd.type==="radio")){if(bd.checked){e.defaultChecked=e.checked=bd.checked}if(e.value!==bd.value){e.value=bd.value}}else{if(be==="option"){e.selected=bd.defaultSelected}else{if(be==="input"||be==="textarea"){e.defaultValue=bd.defaultValue}}}}e.removeAttribute(a.expando)}a.buildFragment=function(bh,bf,bd){var bg,e,be,bi=(bf&&bf[0]?bf[0].ownerDocument||bf[0]:al);if(bh.length===1&&typeof bh[0]==="string"&&bh[0].length<512&&bi===al&&bh[0].charAt(0)==="<"&&!L.test(bh[0])&&(a.support.checkClone||!m.test(bh[0]))){e=true;be=a.fragments[bh[0]];if(be){if(be!==1){bg=be}}}if(!bg){bg=bi.createDocumentFragment();a.clean(bh,bi,bg,bd)}if(e){a.fragments[bh[0]]=be?bg:1}return{fragment:bg,cacheable:e}};a.fragments={};a.each({appendTo:"append",prependTo:"prepend",insertBefore:"before",insertAfter:"after",replaceAll:"replaceWith"},function(e,bd){a.fn[e]=function(be){var bh=[],bk=a(be),bj=this.length===1&&this[0].parentNode;if(bj&&bj.nodeType===11&&bj.childNodes.length===1&&bk.length===1){bk[bd](this[0]);return this}else{for(var bi=0,bf=bk.length;bi<bf;bi++){var bg=(bi>0?this.clone(true):this).get();a(bk[bi])[bd](bg);bh=bh.concat(bg)}return this.pushStack(bh,e,bk.selector)}}});function a1(e){if("getElementsByTagName" in e){return e.getElementsByTagName("*")}else{if("querySelectorAll" in e){return e.querySelectorAll("*")}else{return[]}}}a.extend({clone:function(bg,bi,be){var bh=bg.cloneNode(true),e,bd,bf;if((!a.support.noCloneEvent||!a.support.noCloneChecked)&&(bg.nodeType===1||bg.nodeType===11)&&!a.isXMLDoc(bg)){ac(bg,bh);e=a1(bg);bd=a1(bh);for(bf=0;e[bf];++bf){ac(e[bf],bd[bf])}}if(bi){s(bg,bh);if(be){e=a1(bg);bd=a1(bh);for(bf=0;e[bf];++bf){s(e[bf],bd[bf])}}}return bh},clean:function(be,bg,bn,bi){bg=bg||al;if(typeof bg.createElement==="undefined"){bg=bg.ownerDocument||bg[0]&&bg[0].ownerDocument||al}var bo=[];for(var bm=0,bh;(bh=be[bm])!=null;bm++){if(typeof bh==="number"){bh+=""}if(!bh){continue}if(typeof bh==="string"&&!T.test(bh)){bh=bg.createTextNode(bh)}else{if(typeof bh==="string"){bh=bh.replace(O,"<$1></$2>");var bp=(c.exec(bh)||["",""])[1].toLowerCase(),bf=an[bp]||an._default,bl=bf[0],bd=bg.createElement("div");bd.innerHTML=bf[1]+bh+bf[2];while(bl--){bd=bd.lastChild}if(!a.support.tbody){var e=v.test(bh),bk=bp==="table"&&!e?bd.firstChild&&bd.firstChild.childNodes:bf[1]==="<table>"&&!e?bd.childNodes:[];for(var bj=bk.length-1;bj>=0;--bj){if(a.nodeName(bk[bj],"tbody")&&!bk[bj].childNodes.length){bk[bj].parentNode.removeChild(bk[bj])}}}if(!a.support.leadingWhitespace&&aj.test(bh)){bd.insertBefore(bg.createTextNode(aj.exec(bh)[0]),bd.firstChild)}bh=bd.childNodes}}if(bh.nodeType){bo.push(bh)}else{bo=a.merge(bo,bh)}}if(bn){for(bm=0;bo[bm];bm++){if(bi&&a.nodeName(bo[bm],"script")&&(!bo[bm].type||bo[bm].type.toLowerCase()==="text/javascript")){bi.push(bo[bm].parentNode?bo[bm].parentNode.removeChild(bo[bm]):bo[bm])}else{if(bo[bm].nodeType===1){bo.splice.apply(bo,[bm+1,0].concat(a.makeArray(bo[bm].getElementsByTagName("script"))))}bn.appendChild(bo[bm])}}}return bo},cleanData:function(bd){var bg,be,e=a.cache,bl=a.expando,bj=a.event.special,bi=a.support.deleteExpando;for(var bh=0,bf;(bf=bd[bh])!=null;bh++){if(bf.nodeName&&a.noData[bf.nodeName.toLowerCase()]){continue}be=bf[a.expando];if(be){bg=e[be]&&e[be][bl];if(bg&&bg.events){for(var bk in bg.events){if(bj[bk]){a.event.remove(bf,bk)}else{a.removeEvent(bf,bk,bg.handle)}}if(bg.handle){bg.handle.elem=null}}if(bi){delete bf[a.expando]}else{if(bf.removeAttribute){bf.removeAttribute(a.expando)}}delete e[be]}}}});function a8(e,bd){if(bd.src){a.ajax({url:bd.src,async:false,dataType:"script"})}else{a.globalEval(bd.text||bd.textContent||bd.innerHTML||"")}if(bd.parentNode){bd.parentNode.removeChild(bd)}}var ae=/alpha\([^)]*\)/i,ak=/opacity=([^)]*)/,aM=/-([a-z])/ig,y=/([A-Z])/g,aZ=/^-?\d+(?:px)?$/i,a7=/^-?\d/,aV={position:"absolute",visibility:"hidden",display:"block"},ag=["Left","Right"],aR=["Top","Bottom"],U,ay,aL,l=function(e,bd){return bd.toUpperCase()};a.fn.css=function(e,bd){if(arguments.length===2&&bd===H){return this}return a.access(this,e,bd,true,function(bf,be,bg){return bg!==H?a.style(bf,be,bg):a.css(bf,be)})};a.extend({cssHooks:{opacity:{get:function(be,bd){if(bd){var e=U(be,"opacity","opacity");return e===""?"1":e}else{return be.style.opacity}}}},cssNumber:{zIndex:true,fontWeight:true,opacity:true,zoom:true,lineHeight:true},cssProps:{"float":a.support.cssFloat?"cssFloat":"styleFloat"},style:function(bf,be,bk,bg){if(!bf||bf.nodeType===3||bf.nodeType===8||!bf.style){return}var bj,bh=a.camelCase(be),bd=bf.style,bl=a.cssHooks[bh];be=a.cssProps[bh]||bh;if(bk!==H){if(typeof bk==="number"&&isNaN(bk)||bk==null){return}if(typeof bk==="number"&&!a.cssNumber[bh]){bk+="px"}if(!bl||!("set" in bl)||(bk=bl.set(bf,bk))!==H){try{bd[be]=bk}catch(bi){}}}else{if(bl&&"get" in bl&&(bj=bl.get(bf,false,bg))!==H){return bj}return bd[be]}},css:function(bh,bg,bd){var bf,be=a.camelCase(bg),e=a.cssHooks[be];bg=a.cssProps[be]||be;if(e&&"get" in e&&(bf=e.get(bh,true,bd))!==H){return bf}else{if(U){return U(bh,bg,be)}}},swap:function(bf,be,bg){var e={};for(var bd in be){e[bd]=bf.style[bd];bf.style[bd]=be[bd]}bg.call(bf);for(bd in be){bf.style[bd]=e[bd]}},camelCase:function(e){return e.replace(aM,l)}});a.curCSS=a.css;a.each(["height","width"],function(bd,e){a.cssHooks[e]={get:function(bg,bf,be){var bh;if(bf){if(bg.offsetWidth!==0){bh=o(bg,e,be)}else{a.swap(bg,aV,function(){bh=o(bg,e,be)})}if(bh<=0){bh=U(bg,e,e);if(bh==="0px"&&aL){bh=aL(bg,e,e)}if(bh!=null){return bh===""||bh==="auto"?"0px":bh}}if(bh<0||bh==null){bh=bg.style[e];return bh===""||bh==="auto"?"0px":bh}return typeof bh==="string"?bh:bh+"px"}},set:function(be,bf){if(aZ.test(bf)){bf=parseFloat(bf);if(bf>=0){return bf+"px"}}else{return bf}}}});if(!a.support.opacity){a.cssHooks.opacity={get:function(bd,e){return ak.test((e&&bd.currentStyle?bd.currentStyle.filter:bd.style.filter)||"")?(parseFloat(RegExp.$1)/100)+"":e?"1":""},set:function(bf,bg){var be=bf.style;be.zoom=1;var e=a.isNaN(bg)?"":"alpha(opacity="+bg*100+")",bd=be.filter||"";be.filter=ae.test(bd)?bd.replace(ae,e):be.filter+" "+e}}}if(al.defaultView&&al.defaultView.getComputedStyle){ay=function(bh,e,bf){var be,bg,bd;bf=bf.replace(y,"-$1").toLowerCase();if(!(bg=bh.ownerDocument.defaultView)){return H}if((bd=bg.getComputedStyle(bh,null))){be=bd.getPropertyValue(bf);if(be===""&&!a.contains(bh.ownerDocument.documentElement,bh)){be=a.style(bh,bf)}}return be}}if(al.documentElement.currentStyle){aL=function(bg,be){var bh,bd=bg.currentStyle&&bg.currentStyle[be],e=bg.runtimeStyle&&bg.runtimeStyle[be],bf=bg.style;if(!aZ.test(bd)&&a7.test(bd)){bh=bf.left;if(e){bg.runtimeStyle.left=bg.currentStyle.left}bf.left=be==="fontSize"?"1em":(bd||0);bd=bf.pixelLeft+"px";bf.left=bh;if(e){bg.runtimeStyle.left=e}}return bd===""?"auto":bd}}U=ay||aL;function o(be,bd,e){var bg=bd==="width"?ag:aR,bf=bd==="width"?be.offsetWidth:be.offsetHeight;if(e==="border"){return bf}a.each(bg,function(){if(!e){bf-=parseFloat(a.css(be,"padding"+this))||0}if(e==="margin"){bf+=parseFloat(a.css(be,"margin"+this))||0}else{bf-=parseFloat(a.css(be,"border"+this+"Width"))||0}});return bf}if(a.expr&&a.expr.filters){a.expr.filters.hidden=function(be){var bd=be.offsetWidth,e=be.offsetHeight;return(bd===0&&e===0)||(!a.support.reliableHiddenOffsets&&(be.style.display||a.css(be,"display"))==="none")};a.expr.filters.visible=function(e){return !a.expr.filters.hidden(e)}}var i=/%20/g,ah=/\[\]$/,bc=/\r?\n/g,ba=/#.*$/,ar=/^(.*?):[ \t]*([^\r\n]*)\r?$/mg,aO=/^(?:color|date|datetime|email|hidden|month|number|password|range|search|tel|text|time|url|week)$/i,aB=/(?:^file|^widget|\-extension):$/,aD=/^(?:GET|HEAD)$/,b=/^\/\//,I=/\?/,aU=/<script\b[^<]*(?:(?!<\/script>)<[^<]*)*<\/script>/gi,p=/^(?:select|textarea)/i,g=/\s+/,bb=/([?&])_=[^&]*/,R=/(^|\-)([a-z])/g,aJ=function(bd,e,be){return e+be.toUpperCase()},G=/^([\w\+\.\-]+:)\/\/([^\/?#:]*)(?::(\d+))?/,z=a.fn.load,V={},q={},au,r;try{au=al.location.href}catch(am){au=al.createElement("a");au.href="";au=au.href}r=G.exec(au.toLowerCase());function d(e){return function(bg,bi){if(typeof bg!=="string"){bi=bg;bg="*"}if(a.isFunction(bi)){var bf=bg.toLowerCase().split(g),be=0,bh=bf.length,bd,bj,bk;for(;be<bh;be++){bd=bf[be];bk=/^\+/.test(bd);if(bk){bd=bd.substr(1)||"*"}bj=e[bd]=e[bd]||[];bj[bk?"unshift":"push"](bi)}}}}function aI(bd,bm,bh,bl,bj,bf){bj=bj||bm.dataTypes[0];bf=bf||{};bf[bj]=true;var bi=bd[bj],be=0,e=bi?bi.length:0,bg=(bd===V),bk;for(;be<e&&(bg||!bk);be++){bk=bi[be](bm,bh,bl);if(typeof bk==="string"){if(!bg||bf[bk]){bk=H}else{bm.dataTypes.unshift(bk);bk=aI(bd,bm,bh,bl,bk,bf)}}}if((bg||!bk)&&!bf["*"]){bk=aI(bd,bm,bh,bl,"*",bf)}return bk}a.fn.extend({load:function(be,bh,bi){if(typeof be!=="string"&&z){return z.apply(this,arguments)}else{if(!this.length){return this}}var bg=be.indexOf(" ");if(bg>=0){var e=be.slice(bg,be.length);be=be.slice(0,bg)}var bf="GET";if(bh){if(a.isFunction(bh)){bi=bh;bh=H}else{if(typeof bh==="object"){bh=a.param(bh,a.ajaxSettings.traditional);bf="POST"}}}var bd=this;a.ajax({url:be,type:bf,dataType:"html",data:bh,complete:function(bk,bj,bl){bl=bk.responseText;if(bk.isResolved()){bk.done(function(bm){bl=bm});bd.html(e?a("<div>").append(bl.replace(aU,"")).find(e):bl)}if(bi){bd.each(bi,[bl,bj,bk])}}});return this},serialize:function(){return a.param(this.serializeArray())},serializeArray:function(){return this.map(function(){return this.elements?a.makeArray(this.elements):this}).filter(function(){return this.name&&!this.disabled&&(this.checked||p.test(this.nodeName)||aO.test(this.type))}).map(function(e,bd){var be=a(this).val();return be==null?null:a.isArray(be)?a.map(be,function(bg,bf){return{name:bd.name,value:bg.replace(bc,"\r\n")}}):{name:bd.name,value:be.replace(bc,"\r\n")}}).get()}});a.each("ajaxStart ajaxStop ajaxComplete ajaxError ajaxSuccess ajaxSend".split(" "),function(e,bd){a.fn[bd]=function(be){return this.bind(bd,be)}});a.each(["get","post"],function(e,bd){a[bd]=function(be,bg,bh,bf){if(a.isFunction(bg)){bf=bf||bh;bh=bg;bg=H}return a.ajax({type:bd,url:be,data:bg,success:bh,dataType:bf})}});a.extend({getScript:function(e,bd){return a.get(e,H,bd,"script")},getJSON:function(e,bd,be){return a.get(e,bd,be,"json")},ajaxSetup:function(be,e){if(!e){e=be;be=a.extend(true,a.ajaxSettings,e)}else{a.extend(true,be,a.ajaxSettings,e)}for(var bd in {context:1,url:1}){if(bd in e){be[bd]=e[bd]}else{if(bd in a.ajaxSettings){be[bd]=a.ajaxSettings[bd]}}}return be},ajaxSettings:{url:au,isLocal:aB.test(r[1]),global:true,type:"GET",contentType:"application/x-www-form-urlencoded",processData:true,async:true,accepts:{xml:"application/xml, text/xml",html:"text/html",text:"text/plain",json:"application/json, text/javascript","*":"*/*"},contents:{xml:/xml/,html:/html/,json:/json/},responseFields:{xml:"responseXML",text:"responseText"},converters:{"* text":aY.String,"text html":true,"text json":a.parseJSON,"text xml":a.parseXML}},ajaxPrefilter:d(V),ajaxTransport:d(q),ajax:function(bh,bf){if(typeof bh==="object"){bf=bh;bh=H}bf=bf||{};var bl=a.ajaxSetup({},bf),bz=bl.context||bl,bo=bz!==bl&&(bz.nodeType||bz instanceof a)?a(bz):a.event,by=a.Deferred(),bv=a._Deferred(),bj=bl.statusCode||{},bk,bp={},bx,bg,bt,bm,bq,bi=0,be,bs,br={readyState:0,setRequestHeader:function(e,bA){if(!bi){bp[e.toLowerCase().replace(R,aJ)]=bA}return this},getAllResponseHeaders:function(){return bi===2?bx:null},getResponseHeader:function(bA){var e;if(bi===2){if(!bg){bg={};while((e=ar.exec(bx))){bg[e[1].toLowerCase()]=e[2]}}e=bg[bA.toLowerCase()]}return e===H?null:e},overrideMimeType:function(e){if(!bi){bl.mimeType=e}return this},abort:function(e){e=e||"abort";if(bt){bt.abort(e)}bn(0,e);return this}};function bn(bF,bD,bG,bC){if(bi===2){return}bi=2;if(bm){clearTimeout(bm)}bt=H;bx=bC||"";br.readyState=bF?4:0;var bA,bK,bJ,bE=bG?a4(bl,br,bG):H,bB,bI;if(bF>=200&&bF<300||bF===304){if(bl.ifModified){if((bB=br.getResponseHeader("Last-Modified"))){a.lastModified[bk]=bB}if((bI=br.getResponseHeader("Etag"))){a.etag[bk]=bI}}if(bF===304){bD="notmodified";bA=true}else{try{bK=D(bl,bE);bD="success";bA=true}catch(bH){bD="parsererror";bJ=bH}}}else{bJ=bD;if(!bD||bF){bD="error";if(bF<0){bF=0}}}br.status=bF;br.statusText=bD;if(bA){by.resolveWith(bz,[bK,bD,br])}else{by.rejectWith(bz,[br,bD,bJ])}br.statusCode(bj);bj=H;if(be){bo.trigger("ajax"+(bA?"Success":"Error"),[br,bl,bA?bK:bJ])}bv.resolveWith(bz,[br,bD]);if(be){bo.trigger("ajaxComplete",[br,bl]);if(!(--a.active)){a.event.trigger("ajaxStop")}}}by.promise(br);br.success=br.done;br.error=br.fail;br.complete=bv.done;br.statusCode=function(bA){if(bA){var e;if(bi<2){for(e in bA){bj[e]=[bj[e],bA[e]]}}else{e=bA[br.status];br.then(e,e)}}return this};bl.url=((bh||bl.url)+"").replace(ba,"").replace(b,r[1]+"//");bl.dataTypes=a.trim(bl.dataType||"*").toLowerCase().split(g);if(!bl.crossDomain){bq=G.exec(bl.url.toLowerCase());bl.crossDomain=!!(bq&&(bq[1]!=r[1]||bq[2]!=r[2]||(bq[3]||(bq[1]==="http:"?80:443))!=(r[3]||(r[1]==="http:"?80:443))))}if(bl.data&&bl.processData&&typeof bl.data!=="string"){bl.data=a.param(bl.data,bl.traditional)}aI(V,bl,bf,br);if(bi===2){return false}be=bl.global;bl.type=bl.type.toUpperCase();bl.hasContent=!aD.test(bl.type);if(be&&a.active++===0){a.event.trigger("ajaxStart")}if(!bl.hasContent){if(bl.data){bl.url+=(I.test(bl.url)?"&":"?")+bl.data}bk=bl.url;if(bl.cache===false){var bd=a.now(),bw=bl.url.replace(bb,"$1_="+bd);bl.url=bw+((bw===bl.url)?(I.test(bl.url)?"&":"?")+"_="+bd:"")}}if(bl.data&&bl.hasContent&&bl.contentType!==false||bf.contentType){bp["Content-Type"]=bl.contentType}if(bl.ifModified){bk=bk||bl.url;if(a.lastModified[bk]){bp["If-Modified-Since"]=a.lastModified[bk]}if(a.etag[bk]){bp["If-None-Match"]=a.etag[bk]}}bp.Accept=bl.dataTypes[0]&&bl.accepts[bl.dataTypes[0]]?bl.accepts[bl.dataTypes[0]]+(bl.dataTypes[0]!=="*"?", */*; q=0.01":""):bl.accepts["*"];for(bs in bl.headers){br.setRequestHeader(bs,bl.headers[bs])}if(bl.beforeSend&&(bl.beforeSend.call(bz,br,bl)===false||bi===2)){br.abort();return false}for(bs in {success:1,error:1,complete:1}){br[bs](bl[bs])}bt=aI(q,bl,bf,br);if(!bt){bn(-1,"No Transport")}else{br.readyState=1;if(be){bo.trigger("ajaxSend",[br,bl])}if(bl.async&&bl.timeout>0){bm=setTimeout(function(){br.abort("timeout")},bl.timeout)}try{bi=1;bt.send(bp,bn)}catch(bu){if(status<2){bn(-1,bu)}else{a.error(bu)}}}return br},param:function(e,be){var bd=[],bg=function(bh,bi){bi=a.isFunction(bi)?bi():bi;bd[bd.length]=encodeURIComponent(bh)+"="+encodeURIComponent(bi)};if(be===H){be=a.ajaxSettings.traditional}if(a.isArray(e)||(e.jquery&&!a.isPlainObject(e))){a.each(e,function(){bg(this.name,this.value)})}else{for(var bf in e){u(bf,e[bf],be,bg)}}return bd.join("&").replace(i,"+")}});function u(be,bg,bd,bf){if(a.isArray(bg)&&bg.length){a.each(bg,function(bi,bh){if(bd||ah.test(be)){bf(be,bh)}else{u(be+"["+(typeof bh==="object"||a.isArray(bh)?bi:"")+"]",bh,bd,bf)}})}else{if(!bd&&bg!=null&&typeof bg==="object"){if(a.isArray(bg)||a.isEmptyObject(bg)){bf(be,"")}else{for(var e in bg){u(be+"["+e+"]",bg[e],bd,bf)}}}else{bf(be,bg)}}}a.extend({active:0,lastModified:{},etag:{}});function a4(bl,bk,bh){var bd=bl.contents,bj=bl.dataTypes,be=bl.responseFields,bg,bi,bf,e;for(bi in be){if(bi in bh){bk[be[bi]]=bh[bi]}}while(bj[0]==="*"){bj.shift();if(bg===H){bg=bl.mimeType||bk.getResponseHeader("content-type")}}if(bg){for(bi in bd){if(bd[bi]&&bd[bi].test(bg)){bj.unshift(bi);break}}}if(bj[0] in bh){bf=bj[0]}else{for(bi in bh){if(!bj[0]||bl.converters[bi+" "+bj[0]]){bf=bi;break}if(!e){e=bi}}bf=bf||e}if(bf){if(bf!==bj[0]){bj.unshift(bf)}return bh[bf]}}function D(bp,bh){if(bp.dataFilter){bh=bp.dataFilter(bh,bp.dataType)}var bl=bp.dataTypes,bo={},bi,bm,be=bl.length,bj,bk=bl[0],bf,bg,bn,bd,e;for(bi=1;bi<be;bi++){if(bi===1){for(bm in bp.converters){if(typeof bm==="string"){bo[bm.toLowerCase()]=bp.converters[bm]}}}bf=bk;bk=bl[bi];if(bk==="*"){bk=bf}else{if(bf!=="*"&&bf!==bk){bg=bf+" "+bk;bn=bo[bg]||bo["* "+bk];if(!bn){e=H;for(bd in bo){bj=bd.split(" ");if(bj[0]===bf||bj[0]==="*"){e=bo[bj[1]+" "+bk];if(e){bd=bo[bd];if(bd===true){bn=e}else{if(e===true){bn=bd}}break}}}}if(!(bn||e)){a.error("No conversion from "+bg.replace(" "," to "))}if(bn!==true){bh=bn?bn(bh):e(bd(bh))}}}}return bh}var aq=a.now(),t=/(\=)\?(&|$)|()\?\?()/i;a.ajaxSetup({jsonp:"callback",jsonpCallback:function(){return a.expando+"_"+(aq++)}});a.ajaxPrefilter("json jsonp",function(bm,bi,bl){var bk=(typeof bm.data==="string");if(bm.dataTypes[0]==="jsonp"||bi.jsonpCallback||bi.jsonp!=null||bm.jsonp!==false&&(t.test(bm.url)||bk&&t.test(bm.data))){var bj,be=bm.jsonpCallback=a.isFunction(bm.jsonpCallback)?bm.jsonpCallback():bm.jsonpCallback,bh=aY[be],e=bm.url,bg=bm.data,bd="$1"+be+"$2",bf=function(){aY[be]=bh;if(bj&&a.isFunction(bh)){aY[be](bj[0])}};if(bm.jsonp!==false){e=e.replace(t,bd);if(bm.url===e){if(bk){bg=bg.replace(t,bd)}if(bm.data===bg){e+=(/\?/.test(e)?"&":"?")+bm.jsonp+"="+be}}}bm.url=e;bm.data=bg;aY[be]=function(bn){bj=[bn]};bl.then(bf,bf);bm.converters["script json"]=function(){if(!bj){a.error(be+" was not called")}return bj[0]};bm.dataTypes[0]="json";return"script"}});a.ajaxSetup({accepts:{script:"text/javascript, application/javascript, application/ecmascript, application/x-ecmascript"},contents:{script:/javascript|ecmascript/},converters:{"text script":function(e){a.globalEval(e);return e}}});a.ajaxPrefilter("script",function(e){if(e.cache===H){e.cache=false}if(e.crossDomain){e.type="GET";e.global=false}});a.ajaxTransport("script",function(be){if(be.crossDomain){var e,bd=al.head||al.getElementsByTagName("head")[0]||al.documentElement;return{send:function(bf,bg){e=al.createElement("script");e.async="async";if(be.scriptCharset){e.charset=be.scriptCharset}e.src=be.url;e.onload=e.onreadystatechange=function(bi,bh){if(!e.readyState||/loaded|complete/.test(e.readyState)){e.onload=e.onreadystatechange=null;if(bd&&e.parentNode){bd.removeChild(e)}e=H;if(!bh){bg(200,"success")}}};bd.insertBefore(e,bd.firstChild)},abort:function(){if(e){e.onload(0,1)}}}}});var x=a.now(),J,at;function A(){a(aY).unload(function(){for(var e in J){J[e](0,1)}})}function aA(){try{return new aY.XMLHttpRequest()}catch(bd){}}function ad(){try{return new aY.ActiveXObject("Microsoft.XMLHTTP")}catch(bd){}}a.ajaxSettings.xhr=aY.ActiveXObject?function(){return !this.isLocal&&aA()||ad()}:aA;at=a.ajaxSettings.xhr();a.support.ajax=!!at;a.support.cors=at&&("withCredentials" in at);at=H;if(a.support.ajax){a.ajaxTransport(function(e){if(!e.crossDomain||a.support.cors){var bd;return{send:function(bj,be){var bi=e.xhr(),bh,bg;if(e.username){bi.open(e.type,e.url,e.async,e.username,e.password)}else{bi.open(e.type,e.url,e.async)}if(e.xhrFields){for(bg in e.xhrFields){bi[bg]=e.xhrFields[bg]}}if(e.mimeType&&bi.overrideMimeType){bi.overrideMimeType(e.mimeType)}if(!(e.crossDomain&&!e.hasContent)&&!bj["X-Requested-With"]){bj["X-Requested-With"]="XMLHttpRequest"}try{for(bg in bj){bi.setRequestHeader(bg,bj[bg])}}catch(bf){}bi.send((e.hasContent&&e.data)||null);bd=function(bs,bm){var bn,bl,bk,bq,bp;try{if(bd&&(bm||bi.readyState===4)){bd=H;if(bh){bi.onreadystatechange=a.noop;delete J[bh]}if(bm){if(bi.readyState!==4){bi.abort()}}else{bn=bi.status;bk=bi.getAllResponseHeaders();bq={};bp=bi.responseXML;if(bp&&bp.documentElement){bq.xml=bp}bq.text=bi.responseText;try{bl=bi.statusText}catch(br){bl=""}if(!bn&&e.isLocal&&!e.crossDomain){bn=bq.text?200:404}else{if(bn===1223){bn=204}}}}}catch(bo){if(!bm){be(-1,bo)}}if(bq){be(bn,bl,bq,bk)}};if(!e.async||bi.readyState===4){bd()}else{if(!J){J={};A()}bh=x++;bi.onreadystatechange=J[bh]=bd}},abort:function(){if(bd){bd(0,1)}}}}})}var N={},ap=/^(?:toggle|show|hide)$/,aF=/^([+\-]=)?([\d+.\-]+)([a-z%]*)$/i,aS,ax=[["height","marginTop","marginBottom","paddingTop","paddingBottom"],["width","marginLeft","marginRight","paddingLeft","paddingRight"],["opacity"]];a.fn.extend({show:function(bf,bi,bh){var be,bg;if(bf||bf===0){return this.animate(aQ("show",3),bf,bi,bh)}else{for(var bd=0,e=this.length;bd<e;bd++){be=this[bd];bg=be.style.display;if(!a._data(be,"olddisplay")&&bg==="none"){bg=be.style.display=""}if(bg===""&&a.css(be,"display")==="none"){a._data(be,"olddisplay",w(be.nodeName))}}for(bd=0;bd<e;bd++){be=this[bd];bg=be.style.display;if(bg===""||bg==="none"){be.style.display=a._data(be,"olddisplay")||""}}return this}},hide:function(be,bh,bg){if(be||be===0){return this.animate(aQ("hide",3),be,bh,bg)}else{for(var bd=0,e=this.length;bd<e;bd++){var bf=a.css(this[bd],"display");if(bf!=="none"&&!a._data(this[bd],"olddisplay")){a._data(this[bd],"olddisplay",bf)}}for(bd=0;bd<e;bd++){this[bd].style.display="none"}return this}},_toggle:a.fn.toggle,toggle:function(be,bd,bf){var e=typeof be==="boolean";if(a.isFunction(be)&&a.isFunction(bd)){this._toggle.apply(this,arguments)}else{if(be==null||e){this.each(function(){var bg=e?be:a(this).is(":hidden");a(this)[bg?"show":"hide"]()})}else{this.animate(aQ("toggle",3),be,bd,bf)}}return this},fadeTo:function(e,bf,be,bd){return this.filter(":hidden").css("opacity",0).show().end().animate({opacity:bf},e,be,bd)},animate:function(bg,bd,bf,be){var e=a.speed(bd,bf,be);if(a.isEmptyObject(bg)){return this.each(e.complete)}return this[e.queue===false?"each":"queue"](function(){var bj=a.extend({},e),bn,bk=this.nodeType===1,bl=bk&&a(this).is(":hidden"),bh=this;for(bn in bg){var bi=a.camelCase(bn);if(bn!==bi){bg[bi]=bg[bn];delete bg[bn];bn=bi}if(bg[bn]==="hide"&&bl||bg[bn]==="show"&&!bl){return bj.complete.call(this)}if(bk&&(bn==="height"||bn==="width")){bj.overflow=[this.style.overflow,this.style.overflowX,this.style.overflowY];if(a.css(this,"display")==="inline"&&a.css(this,"float")==="none"){if(!a.support.inlineBlockNeedsLayout){this.style.display="inline-block"}else{var bm=w(this.nodeName);if(bm==="inline"){this.style.display="inline-block"}else{this.style.display="inline";this.style.zoom=1}}}}if(a.isArray(bg[bn])){(bj.specialEasing=bj.specialEasing||{})[bn]=bg[bn][1];bg[bn]=bg[bn][0]}}if(bj.overflow!=null){this.style.overflow="hidden"}bj.curAnim=a.extend({},bg);a.each(bg,function(bp,bt){var bs=new a.fx(bh,bj,bp);if(ap.test(bt)){bs[bt==="toggle"?bl?"show":"hide":bt](bg)}else{var br=aF.exec(bt),bu=bs.cur();if(br){var bo=parseFloat(br[2]),bq=br[3]||(a.cssNumber[bp]?"":"px");if(bq!=="px"){a.style(bh,bp,(bo||1)+bq);bu=((bo||1)/bs.cur())*bu;a.style(bh,bp,bu+bq)}if(br[1]){bo=((br[1]==="-="?-1:1)*bo)+bu}bs.custom(bu,bo,bq)}else{bs.custom(bu,bt,"")}}});return true})},stop:function(bd,e){var be=a.timers;if(bd){this.queue([])}this.each(function(){for(var bf=be.length-1;bf>=0;bf--){if(be[bf].elem===this){if(e){be[bf](true)}be.splice(bf,1)}}});if(!e){this.dequeue()}return this}});function aQ(bd,e){var be={};a.each(ax.concat.apply([],ax.slice(0,e)),function(){be[this]=bd});return be}a.each({slideDown:aQ("show",1),slideUp:aQ("hide",1),slideToggle:aQ("toggle",1),fadeIn:{opacity:"show"},fadeOut:{opacity:"hide"},fadeToggle:{opacity:"toggle"}},function(e,bd){a.fn[e]=function(be,bg,bf){return this.animate(bd,be,bg,bf)}});a.extend({speed:function(be,bf,bd){var e=be&&typeof be==="object"?a.extend({},be):{complete:bd||!bd&&bf||a.isFunction(be)&&be,duration:be,easing:bd&&bf||bf&&!a.isFunction(bf)&&bf};e.duration=a.fx.off?0:typeof e.duration==="number"?e.duration:e.duration in a.fx.speeds?a.fx.speeds[e.duration]:a.fx.speeds._default;e.old=e.complete;e.complete=function(){if(e.queue!==false){a(this).dequeue()}if(a.isFunction(e.old)){e.old.call(this)}};return e},easing:{linear:function(be,bf,e,bd){return e+bd*be},swing:function(be,bf,e,bd){return((-Math.cos(be*Math.PI)/2)+0.5)*bd+e}},timers:[],fx:function(bd,e,be){this.options=e;this.elem=bd;this.prop=be;if(!e.orig){e.orig={}}}});a.fx.prototype={update:function(){if(this.options.step){this.options.step.call(this.elem,this.now,this)}(a.fx.step[this.prop]||a.fx.step._default)(this)},cur:function(){if(this.elem[this.prop]!=null&&(!this.elem.style||this.elem.style[this.prop]==null)){return this.elem[this.prop]}var e,bd=a.css(this.elem,this.prop);return isNaN(e=parseFloat(bd))?!bd||bd==="auto"?0:bd:e},custom:function(bh,bg,bf){var e=this,be=a.fx;this.startTime=a.now();this.start=bh;this.end=bg;this.unit=bf||this.unit||(a.cssNumber[this.prop]?"":"px");this.now=this.start;this.pos=this.state=0;function bd(bi){return e.step(bi)}bd.elem=this.elem;if(bd()&&a.timers.push(bd)&&!aS){aS=setInterval(be.tick,be.interval)}},show:function(){this.options.orig[this.prop]=a.style(this.elem,this.prop);this.options.show=true;this.custom(this.prop==="width"||this.prop==="height"?1:0,this.cur());a(this.elem).show()},hide:function(){this.options.orig[this.prop]=a.style(this.elem,this.prop);this.options.hide=true;this.custom(this.cur(),0)},step:function(bf){var bk=a.now(),bg=true;if(bf||bk>=this.options.duration+this.startTime){this.now=this.end;this.pos=this.state=1;this.update();this.options.curAnim[this.prop]=true;for(var bh in this.options.curAnim){if(this.options.curAnim[bh]!==true){bg=false}}if(bg){if(this.options.overflow!=null&&!a.support.shrinkWrapBlocks){var be=this.elem,bl=this.options;a.each(["","X","Y"],function(bm,bn){be.style["overflow"+bn]=bl.overflow[bm]})}if(this.options.hide){a(this.elem).hide()}if(this.options.hide||this.options.show){for(var e in this.options.curAnim){a.style(this.elem,e,this.options.orig[e])}}this.options.complete.call(this.elem)}return false}else{var bd=bk-this.startTime;this.state=bd/this.options.duration;var bi=this.options.specialEasing&&this.options.specialEasing[this.prop];var bj=this.options.easing||(a.easing.swing?"swing":"linear");this.pos=a.easing[bi||bj](this.state,bd,0,1,this.options.duration);this.now=this.start+((this.end-this.start)*this.pos);this.update()}return true}};a.extend(a.fx,{tick:function(){var bd=a.timers;for(var e=0;e<bd.length;e++){if(!bd[e]()){bd.splice(e--,1)}}if(!bd.length){a.fx.stop()}},interval:13,stop:function(){clearInterval(aS);aS=null},speeds:{slow:600,fast:200,_default:400},step:{opacity:function(e){a.style(e.elem,"opacity",e.now)},_default:function(e){if(e.elem.style&&e.elem.style[e.prop]!=null){e.elem.style[e.prop]=(e.prop==="width"||e.prop==="height"?Math.max(0,e.now):e.now)+e.unit}else{e.elem[e.prop]=e.now}}}});if(a.expr&&a.expr.filters){a.expr.filters.animated=function(e){return a.grep(a.timers,function(bd){return e===bd.elem}).length}}function w(be){if(!N[be]){var e=a("<"+be+">").appendTo("body"),bd=e.css("display");e.remove();if(bd==="none"||bd===""){bd="block"}N[be]=bd}return N[be]}var S=/^t(?:able|d|h)$/i,Y=/^(?:body|html)$/i;if("getBoundingClientRect" in al.documentElement){a.fn.offset=function(bq){var bg=this[0],bj;if(bq){return this.each(function(e){a.offset.setOffset(this,bq,e)})}if(!bg||!bg.ownerDocument){return null}if(bg===bg.ownerDocument.body){return a.offset.bodyOffset(bg)}try{bj=bg.getBoundingClientRect()}catch(bn){}var bp=bg.ownerDocument,be=bp.documentElement;if(!bj||!a.contains(be,bg)){return bj?{top:bj.top,left:bj.left}:{top:0,left:0}}var bk=bp.body,bl=az(bp),bi=be.clientTop||bk.clientTop||0,bm=be.clientLeft||bk.clientLeft||0,bd=(bl.pageYOffset||a.support.boxModel&&be.scrollTop||bk.scrollTop),bh=(bl.pageXOffset||a.support.boxModel&&be.scrollLeft||bk.scrollLeft),bo=bj.top+bd-bi,bf=bj.left+bh-bm;return{top:bo,left:bf}}}else{a.fn.offset=function(bn){var bh=this[0];if(bn){return this.each(function(bo){a.offset.setOffset(this,bn,bo)})}if(!bh||!bh.ownerDocument){return null}if(bh===bh.ownerDocument.body){return a.offset.bodyOffset(bh)}a.offset.initialize();var bk,be=bh.offsetParent,bd=bh,bm=bh.ownerDocument,bf=bm.documentElement,bi=bm.body,bj=bm.defaultView,e=bj?bj.getComputedStyle(bh,null):bh.currentStyle,bl=bh.offsetTop,bg=bh.offsetLeft;while((bh=bh.parentNode)&&bh!==bi&&bh!==bf){if(a.offset.supportsFixedPosition&&e.position==="fixed"){break}bk=bj?bj.getComputedStyle(bh,null):bh.currentStyle;bl-=bh.scrollTop;bg-=bh.scrollLeft;if(bh===be){bl+=bh.offsetTop;bg+=bh.offsetLeft;if(a.offset.doesNotAddBorder&&!(a.offset.doesAddBorderForTableAndCells&&S.test(bh.nodeName))){bl+=parseFloat(bk.borderTopWidth)||0;bg+=parseFloat(bk.borderLeftWidth)||0}bd=be;be=bh.offsetParent}if(a.offset.subtractsBorderForOverflowNotVisible&&bk.overflow!=="visible"){bl+=parseFloat(bk.borderTopWidth)||0;bg+=parseFloat(bk.borderLeftWidth)||0}e=bk}if(e.position==="relative"||e.position==="static"){bl+=bi.offsetTop;bg+=bi.offsetLeft}if(a.offset.supportsFixedPosition&&e.position==="fixed"){bl+=Math.max(bf.scrollTop,bi.scrollTop);bg+=Math.max(bf.scrollLeft,bi.scrollLeft)}return{top:bl,left:bg}}}a.offset={initialize:function(){var e=al.body,bd=al.createElement("div"),bg,bi,bh,bj,be=parseFloat(a.css(e,"marginTop"))||0,bf="<div style='position:absolute;top:0;left:0;margin:0;border:5px solid #000;padding:0;width:1px;height:1px;'><div></div></div><table style='position:absolute;top:0;left:0;margin:0;border:5px solid #000;padding:0;width:1px;height:1px;' cellpadding='0' cellspacing='0'><tr><td></td></tr></table>";a.extend(bd.style,{position:"absolute",top:0,left:0,margin:0,border:0,width:"1px",height:"1px",visibility:"hidden"});bd.innerHTML=bf;e.insertBefore(bd,e.firstChild);bg=bd.firstChild;bi=bg.firstChild;bj=bg.nextSibling.firstChild.firstChild;this.doesNotAddBorder=(bi.offsetTop!==5);this.doesAddBorderForTableAndCells=(bj.offsetTop===5);bi.style.position="fixed";bi.style.top="20px";this.supportsFixedPosition=(bi.offsetTop===20||bi.offsetTop===15);bi.style.position=bi.style.top="";bg.style.overflow="hidden";bg.style.position="relative";this.subtractsBorderForOverflowNotVisible=(bi.offsetTop===-5);this.doesNotIncludeMarginInBodyOffset=(e.offsetTop!==be);e.removeChild(bd);e=bd=bg=bi=bh=bj=null;a.offset.initialize=a.noop},bodyOffset:function(e){var be=e.offsetTop,bd=e.offsetLeft;a.offset.initialize();if(a.offset.doesNotIncludeMarginInBodyOffset){be+=parseFloat(a.css(e,"marginTop"))||0;bd+=parseFloat(a.css(e,"marginLeft"))||0}return{top:be,left:bd}},setOffset:function(bf,bo,bi){var bj=a.css(bf,"position");if(bj==="static"){bf.style.position="relative"}var bh=a(bf),bd=bh.offset(),e=a.css(bf,"top"),bm=a.css(bf,"left"),bn=(bj==="absolute"&&a.inArray("auto",[e,bm])>-1),bl={},bk={},be,bg;if(bn){bk=bh.position()}be=bn?bk.top:parseInt(e,10)||0;bg=bn?bk.left:parseInt(bm,10)||0;if(a.isFunction(bo)){bo=bo.call(bf,bi,bd)}if(bo.top!=null){bl.top=(bo.top-bd.top)+be}if(bo.left!=null){bl.left=(bo.left-bd.left)+bg}if("using" in bo){bo.using.call(bf,bl)}else{bh.css(bl)}}};a.fn.extend({position:function(){if(!this[0]){return null}var be=this[0],bd=this.offsetParent(),bf=this.offset(),e=Y.test(bd[0].nodeName)?{top:0,left:0}:bd.offset();bf.top-=parseFloat(a.css(be,"marginTop"))||0;bf.left-=parseFloat(a.css(be,"marginLeft"))||0;e.top+=parseFloat(a.css(bd[0],"borderTopWidth"))||0;e.left+=parseFloat(a.css(bd[0],"borderLeftWidth"))||0;return{top:bf.top-e.top,left:bf.left-e.left}},offsetParent:function(){return this.map(function(){var e=this.offsetParent||al.body;while(e&&(!Y.test(e.nodeName)&&a.css(e,"position")==="static")){e=e.offsetParent}return e})}});a.each(["Left","Top"],function(bd,e){var be="scroll"+e;a.fn[be]=function(bh){var bf=this[0],bg;if(!bf){return null}if(bh!==H){return this.each(function(){bg=az(this);if(bg){bg.scrollTo(!bd?bh:a(bg).scrollLeft(),bd?bh:a(bg).scrollTop())}else{this[be]=bh}})}else{bg=az(bf);return bg?("pageXOffset" in bg)?bg[bd?"pageYOffset":"pageXOffset"]:a.support.boxModel&&bg.document.documentElement[be]||bg.document.body[be]:bf[be]}}});function az(e){return a.isWindow(e)?e:e.nodeType===9?e.defaultView||e.parentWindow:false}a.each(["Height","Width"],function(bd,e){var be=e.toLowerCase();a.fn["inner"+e]=function(){return this[0]?parseFloat(a.css(this[0],be,"padding")):null};a.fn["outer"+e]=function(bf){return this[0]?parseFloat(a.css(this[0],be,bf?"margin":"border")):null};a.fn[be]=function(bg){var bh=this[0];if(!bh){return bg==null?null:this}if(a.isFunction(bg)){return this.each(function(bl){var bk=a(this);bk[be](bg.call(this,bl,bk[be]()))})}if(a.isWindow(bh)){var bi=bh.document.documentElement["client"+e];return bh.document.compatMode==="CSS1Compat"&&bi||bh.document.body["client"+e]||bi}else{if(bh.nodeType===9){return Math.max(bh.documentElement["client"+e],bh.body["scroll"+e],bh.documentElement["scroll"+e],bh.body["offset"+e],bh.documentElement["offset"+e])}else{if(bg===H){var bj=a.css(bh,be),bf=parseFloat(bj);return a.isNaN(bf)?bj:bf}else{return this.css(be,typeof bg==="string"?bg:bg+"px")}}}}});aY.jQuery=aY.$=a})(window);
