# Supplementary material for: A distributed cell division counter reveals growth dynamics in the gut microbiota
Source: Nat Commun. 2015 Nov 30;6:10039. doi: 10.1038/ncomms10039 (PMC4674677; doi:10.1038/ncomms10039)
Supplement: Supplementary Software 1 — Turbidostat source code. [file ncomms10039-s3.zip › Newest_Code_For_Evo_GitHub_Repo/Evolvulator/code/autognarls/service/flaskapp/static/flot/Makefile]

# Makefile for generating minified files

.PHONY: all

# we cheat and process all .js files instead of an exhaustive list
all: $(patsubst %.js,%.min.js,$(filter-out %.min.js,$(wildcard *.js)))

%.min.js: %.js
	yui-compressor $< -o $@
