# Supplementary material for: A distributed cell division counter reveals growth dynamics in the gut microbiota
Source: Nat Commun. 2015 Nov 30;6:10039. doi: 10.1038/ncomms10039 (PMC4674677; doi:10.1038/ncomms10039)
Supplement: Supplementary Software 1 — Turbidostat source code. [file ncomms10039-s3.zip › Newest_Code_For_Evo_GitHub_Repo/Evolvulator/code/autognarls/service/flaskapp/static/style.css]

body            { font-family: sans-serif; background: #DEEEC3;}
a, h1, h2, h3   { color: #007AB3; }
h1, h2          { font-family: 'Helvetica', serif; margin: 0; }
h1              { border-bottom: 2px solid #eee; }
h2              { font-size: 1.2em; text-align: center;}
h3              { font-size: 1.2em;}
p#timedata      { text-align: center;}
p#coord         { text-align: center;}

.page           { margin: 2em auto; width: 78em; border: 5px solid #007AB3;
                  padding: 0.8em; background: white; }

input           { text-align: right;}
.mytable            { border:1px; border-collapse:collapse;}
.mytable tr td      { border:1px; padding:15px; text-align:left;}
.mytable tr th      { border:1px; }
.mytable tr th      { background-color:#008000; color:white; }
.mytable tr.alt td  {color:#000; background-color:#DEEEC3; }

.myplot { vertical-align: top; }

.button_table { margin-left: auto; margin-right: auto; }

.mybutton {
    -moz-border-radius:3px;
    -webkit-border-radius:3px;
    border-radius:3px;
    width:4.0em;
    text-align: center;

    -moz-box-shadow:1px 1px 2px rgba(0, 0, 0, 0.5);
    -webkit-box-shadow:1px 1px 2px rgba(0, 0, 0, 0.5);
    box-shadow:1px 1px 2px rgba(0, 0, 0, 0.5);

    color:#f0f0f0;
    float:left;
    font-family:arial,helvetica,sans-serif;
    font-size:14px;
    font-weight:bold;
    padding:10px 25px;
    text-shadow:0 1px 1px rgba(0, 0, 0, 0.5);
    border: 1px solid #267ed4;
}

.system_button {
    background: -moz-linear-gradient(19% 65% 90deg,#5D9975, #006600, #006600 51%);
    background: -webkit-gradient(linear, 0% 45%, 0% 60%, from(#5D9975), to(#006600));
}

.system_button:hover {
    background: -moz-linear-gradient(19% 65% 90deg,#5D8875, #336633, #336633 51%);
    background: -webkit-gradient(linear, 0% 45%, 0% 60%, from(#5D8875), to(#336633));
    color: #f1f1f1;
}

.system_button.stop {
    background: -moz-linear-gradient(19% 65% 90deg, #FF4D01, #FF8924 51%);
    background: -webkit-gradient(linear, 0% 45%, 0% 60%, from(#FF8924), to(#FF4D01));
}

.system_button.stop:hover {
    background: -moz-linear-gradient(19% 65% 90deg, #EB4701, #F58423 51%);
    background: -webkit-gradient(linear, 0% 45%, 0% 60%, from(#FF6600), to(#EB4701));
    color: #f1f1f1;
}

.update_button {
    background: -moz-linear-gradient(19% 65% 90deg,#0087B4, #0099CC, #0099CC 51%);
    background: -webkit-gradient(linear, 0% 45%, 0% 60%, from(#0099CC), to(#0087B4))
}

.update_button:hover {
    background: -moz-linear-gradient(19% 65% 90deg,#0082AD, #0099CC, #0099CC 51%);
    background: -webkit-gradient(linear, 0% 45%, 0% 60%, from(#339999), to(#0082AD));
    color: #f1f1f1;
}
