# Supplementary material for: A distributed cell division counter reveals growth dynamics in the gut microbiota
Source: Nat Commun. 2015 Nov 30;6:10039. doi: 10.1038/ncomms10039 (PMC4674677; doi:10.1038/ncomms10039)
Supplement: Supplementary Software 1 — Turbidostat source code. [file ncomms10039-s3.zip › Newest_Code_For_Evo_GitHub_Repo/Evolvulator/code/autognarls/service/flaskapp/static/userinput.js]

// Create a function that will toggle a button state and log the result to 
// a console like things
function toggleSwitch(item, updateurl, label_on, label_off, param_string) {
    $(item).bind('click', function() {
        var paramsOff = {};
        paramsOff[param_string] = 0;
        var paramsOn = {};
        paramsOn[param_string] = 1;
        if ($(this).text() === label_off) {
            $(this).removeClass("stop");
            $(this).text(label_on)
            $.getJSON(updateurl, 
                    paramsOff, 
                    function(data) {
                        $("#console_messages").text(data.result);
                        console.log(data.result);
                    } // end function
            ); // end getJSON
        } // end if
        else {
            $(this).addClass("stop");
            $(this).text(label_off)
            $.getJSON(updateurl, 
                    paramsOn, 
                    function(data) {
                        $("#console_messages").text(data.result);
                        console.log(data.result);
                    } // end function
            ); // end getJSON
        } // end else
    }); // end function and bind
};
