# Supplementary material for: A distributed cell division counter reveals growth dynamics in the gut microbiota
Source: Nat Commun. 2015 Nov 30;6:10039. doi: 10.1038/ncomms10039 (PMC4674677; doi:10.1038/ncomms10039)
Supplement: Supplementary Software 1 — Turbidostat source code. [file ncomms10039-s3.zip › Newest_Code_For_Evo_GitHub_Repo/Evolvulator/PCB/evolvulator/cam/evolvulatorGerb274x.cam]

[CAM Processor Job]
Description[en]="\n\n<b>Evolvulator Gerber Generator</b></p>\n\n<p>Derived from the SparkFun Gerber Generator. It omits\nthe mill and paste masks, so if you need complex milling or a stencil created then you're out of luck.  </p>\n\n<p>The PCB border(s) should be in Layer \"20 Dimension\" and will be ouput in GTL (top copper)</p>\n\nThis CAM job creates the seven needed files to have a PCB created. Based on the original Eagle gerb274x.cam file.<p><p>\nYou will get seven gerber files that contain data for:<br>\n<b>g</b>erber <b>t</b>op <b>l</b>ayer (copper layer): *.GTL<br>\n<b>g</b>erber <b>t</b>op <b>o</b>verlay (silkscreen layer): *.GTO<br>\n<b>g</b>erber <b>t</b>op <b>s</b>oldermask (soldermask layer): *.GTS<br>\n\n<b>g</b>erber <b>b</b>ottom <b>l</b>ayer (copper layer): *.GBL<br>\n<b>g</b>erber <b>b</b>ottom <b>o</b>verlay (silkscreen layer): *.GBO<br>\n<b>g</b>erber <b>b</b>ottom <b>s</b>oldermask (soldermask layer): *.GBS<br>\n\nExcellon Drill File: *.TXT<br><br>\n\nThese files, zipped together, are the only 7 files you need to have a PCB made at nearly any fab house.\n"
Section=Sec_1
Section=Sec_2
Section=Sec_3
Section=Sec_4
Section=Sec_5
Section=Sec_6
Section=Sec_7

[Sec_1]
Name[en]="Top Copper"
Prompt[en]=""
Device="GERBER_RS274X"
Wheel=""
Rack=""
Scale=1
Output=".GTL"
Flags="0 0 0 1 0 1 1"
Emulate="0"
Offset="0.0mil 0.0mil"
Sheet=1
Tolerance="0 0 0 0 0 0"
Pen="0.0mil 0"
Page="12000.0mil 8000.0mil"
Layers=" 1 17 18 20"
Colors=" 1 2 1 2 1 2 1 2 1 2 1 2 1 2 1 2 6 6 4 8 8 8 8 8 8 8 8 8 8 8 8 8 4 4 1 1 1 1 3 3 1 2 6 8 8 5 8 8 8 1 1 1 1 1 1 1 1 1 1 1 1 1 1 1 1 1 1 1 1 1 1 1 1 1 1 1 1 1 1 1 1 1 1 1 1 1 1 1 1 1 4 2 4 3 6 6 1 1 1 1 1 1 1 1 1 1 1 1 1 1 1 1 1 1 1 1 1 1 1 1 1 1 1 1 1 1 1 1 1 1 1 1 1 1 1 1 1 1 1 1 1 1 1 1 1 1 1 1 1 1 1 1 1 1 1 1 1 1 1 1 1 1 1 1 1 1 1 1 1 1 1 1 1 1 1 1 1 1 1 1 1 1 1 1 1 1 1 1 1 1 1 1 1 1 1 1 1 1 1 1 1 1 1 1 1 1 1 1 1 1 1 1 1 1 1 1 1 1 1 1 1 1 1 1 1 1 1 1 1 1 1 1 1 1 1 1 1 1 1 1 1 1 1 1 1 1 1 1 1 1 1 1 1 1 0"

[Sec_2]
Name[en]="Bottom Copper"
Prompt[en]=""
Device="GERBER_RS274X"
Wheel=".whl"
Rack=""
Scale=1
Output=".GBL"
Flags="0 0 0 1 0 1 1"
Emulate="0"
Offset="0.0mil 0.0mil"
Sheet=1
Tolerance="0 0 0 0 0 0"
Pen="0.0mil 0"
Page="12000.0mil 8000.0mil"
Layers=" 16 17 18"
Colors=" 1 2 1 2 1 2 1 2 1 2 1 2 1 2 1 2 6 6 4 8 8 8 8 8 8 8 8 8 8 8 8 8 4 4 1 1 1 1 3 3 1 2 6 8 8 5 8 8 8 1 1 1 1 1 1 1 1 1 1 1 1 1 1 1 1 1 1 1 1 1 1 1 1 1 1 1 1 1 1 1 1 1 1 1 1 1 1 1 1 1 4 2 4 3 6 6 1 1 1 1 1 1 1 1 1 1 1 1 1 1 1 1 1 1 1 1 1 1 1 1 1 1 1 1 1 1 1 1 1 1 1 1 1 1 1 1 1 1 1 1 1 1 1 1 1 1 1 1 1 1 1 1 1 1 1 1 1 1 1 1 1 1 1 1 1 1 1 1 1 1 1 1 1 1 1 1 1 1 1 1 1 1 1 1 1 1 1 1 1 1 1 1 1 1 1 1 1 1 1 1 1 1 1 1 1 1 1 1 1 1 1 1 1 1 1 1 1 1 1 1 1 1 1 1 1 1 1 1 1 1 1 1 1 1 1 1 1 1 1 1 1 1 1 1 1 1 1 1 1 1 1 1 1 1 0"

[Sec_3]
Name[en]="Top Silkscreen"
Prompt[en]=""
Device="GERBER_RS274X"
Wheel=".whl"
Rack=""
Scale=1
Output=".GTO"
Flags="0 0 0 1 0 1 1"
Emulate="0"
Offset="0.0mil 0.0mil"
Sheet=1
Tolerance="0 0 0 0 0 0"
Pen="0.0mil 0"
Page="12000.0mil 8000.0mil"
Layers=" 21 25"
Colors=" 1 2 1 2 1 2 1 2 1 2 1 2 1 2 1 2 6 6 4 8 8 8 8 8 8 8 8 8 8 8 8 8 4 4 1 1 1 1 3 3 1 2 6 8 8 5 8 8 8 1 1 1 1 1 1 1 1 1 1 1 1 1 1 1 1 1 1 1 1 1 1 1 1 1 1 1 1 1 1 1 1 1 1 1 1 1 1 1 1 1 4 2 4 3 6 6 1 1 1 1 1 1 1 1 1 1 1 1 1 1 1 1 1 1 1 1 1 1 1 1 1 1 1 1 1 1 1 1 1 1 1 1 1 1 1 1 1 1 1 1 1 1 1 1 1 1 1 1 1 1 1 1 1 1 1 1 1 1 1 1 1 1 1 1 1 1 1 1 1 1 1 1 1 1 1 1 1 1 1 1 1 1 1 1 1 1 1 1 1 1 1 1 1 1 1 1 1 1 1 1 1 1 1 1 1 1 1 1 1 1 1 1 1 1 1 1 1 1 1 1 1 1 1 1 1 1 1 1 1 1 1 1 1 1 1 1 1 1 1 1 1 1 1 1 1 1 1 1 1 1 1 1 1 1 0"

[Sec_4]
Name[en]="Bottom Silkscreen"
Prompt[en]=""
Device="GERBER_RS274X"
Wheel=".whl"
Rack=""
Scale=1
Output=".GBO"
Flags="0 0 0 1 0 1 1"
Emulate="0"
Offset="0.0mil 0.0mil"
Sheet=1
Tolerance="0 0 0 0 0 0"
Pen="0.0mil 0"
Page="12000.0mil 8000.0mil"
Layers=" 22"
Colors=" 1 2 1 2 1 2 1 2 1 2 1 2 1 2 1 2 6 6 4 8 8 8 8 8 8 8 8 8 8 8 8 8 4 4 1 1 1 1 3 3 1 2 6 8 8 5 8 8 8 1 1 1 1 1 1 1 1 1 1 1 1 1 1 1 1 1 1 1 1 1 1 1 1 1 1 1 1 1 1 1 1 1 1 1 1 1 1 1 1 1 4 2 4 3 6 6 1 1 1 1 1 1 1 1 1 1 1 1 1 1 1 1 1 1 1 1 1 1 1 1 1 1 1 1 1 1 1 1 1 1 1 1 1 1 1 1 1 1 1 1 1 1 1 1 1 1 1 1 1 1 1 1 1 1 1 1 1 1 1 1 1 1 1 1 1 1 1 1 1 1 1 1 1 1 1 1 1 1 1 1 1 1 1 1 1 1 1 1 1 1 1 1 1 1 1 1 1 1 1 1 1 1 1 1 1 1 1 1 1 1 1 1 1 1 1 1 1 1 1 1 1 1 1 1 1 1 1 1 1 1 1 1 1 1 1 1 1 1 1 1 1 1 1 1 1 1 1 1 1 1 1 1 1 1 0"

[Sec_5]
Name[en]="Top Soldermask"
Prompt[en]=""
Device="GERBER_RS274X"
Wheel=".whl"
Rack=""
Scale=1
Output=".GTS"
Flags="0 0 0 1 0 1 1"
Emulate="0"
Offset="0.0mil 0.0mil"
Sheet=1
Tolerance="0 0 0 0 0 0"
Pen="0.0mil 0"
Page="12000.0mil 8000.0mil"
Layers=" 29"
Colors=" 1 2 1 2 1 2 1 2 1 2 1 2 1 2 1 2 6 6 4 8 8 8 8 8 8 8 8 8 8 8 8 8 4 4 1 1 1 1 3 3 1 2 6 8 8 5 8 8 8 1 1 1 1 1 1 1 1 1 1 1 1 1 1 1 1 1 1 1 1 1 1 1 1 1 1 1 1 1 1 1 1 1 1 1 1 1 1 1 1 1 4 2 4 3 6 6 1 1 1 1 1 1 1 1 1 1 1 1 1 1 1 1 1 1 1 1 1 1 1 1 1 1 1 1 1 1 1 1 1 1 1 1 1 1 1 1 1 1 1 1 1 1 1 1 1 1 1 1 1 1 1 1 1 1 1 1 1 1 1 1 1 1 1 1 1 1 1 1 1 1 1 1 1 1 1 1 1 1 1 1 1 1 1 1 1 1 1 1 1 1 1 1 1 1 1 1 1 1 1 1 1 1 1 1 1 1 1 1 1 1 1 1 1 1 1 1 1 1 1 1 1 1 1 1 1 1 1 1 1 1 1 1 1 1 1 1 1 1 1 1 1 1 1 1 1 1 1 1 1 1 1 1 1 1 0"

[Sec_6]
Name[en]="Bottom Soldermask"
Prompt[en]=""
Device="GERBER_RS274X"
Wheel=".whl"
Rack=""
Scale=1
Output=".GBS"
Flags="0 0 0 1 0 1 1"
Emulate="0"
Offset="0.0mil 0.0mil"
Sheet=1
Tolerance="0 0 0 0 0 0"
Pen="0.0mil 0"
Page="12000.0mil 8000.0mil"
Layers=" 30"
Colors=" 1 2 1 2 1 2 1 2 1 2 1 2 1 2 1 2 6 6 4 8 8 8 8 8 8 8 8 8 8 8 8 8 4 4 1 1 1 1 3 3 1 2 6 8 8 5 8 8 8 1 1 1 1 1 1 1 1 1 1 1 1 1 1 1 1 1 1 1 1 1 1 1 1 1 1 1 1 1 1 1 1 1 1 1 1 1 1 1 1 1 4 2 4 3 6 6 1 1 1 1 1 1 1 1 1 1 1 1 1 1 1 1 1 1 1 1 1 1 1 1 1 1 1 1 1 1 1 1 1 1 1 1 1 1 1 1 1 1 1 1 1 1 1 1 1 1 1 1 1 1 1 1 1 1 1 1 1 1 1 1 1 1 1 1 1 1 1 1 1 1 1 1 1 1 1 1 1 1 1 1 1 1 1 1 1 1 1 1 1 1 1 1 1 1 1 1 1 1 1 1 1 1 1 1 1 1 1 1 1 1 1 1 1 1 1 1 1 1 1 1 1 1 1 1 1 1 1 1 1 1 1 1 1 1 1 1 1 1 1 1 1 1 1 1 1 1 1 1 1 1 1 1 1 1 0"

[Sec_7]
Name[en]="Drill File"
Prompt[en]=""
Device="EXCELLON"
Wheel=""
Rack=""
Scale=1
Output=".TXT"
Flags="0 0 0 1 0 1 1"
Emulate="0"
Offset="0.0mil 0.0mil"
Sheet=1
Tolerance="0 0 0 0 0 0"
Pen="0.0mil 0"
Page="12000.0mil 8000.0mil"
Layers=" 44 45"
Colors=" 1 2 1 2 1 2 1 2 1 2 1 2 1 2 1 2 6 6 4 8 8 8 8 8 8 8 8 8 8 8 8 8 4 4 1 1 1 1 3 3 1 2 6 8 8 5 8 8 8 1 1 1 1 1 1 1 1 1 1 1 1 1 1 1 1 1 1 1 1 1 1 1 1 1 1 1 1 1 1 1 1 1 1 1 1 1 1 1 1 1 4 2 4 3 6 6 1 1 1 1 1 1 1 1 1 1 1 1 1 1 1 1 1 1 1 1 1 1 1 1 1 1 1 1 1 1 1 1 1 1 1 1 1 1 1 1 1 1 1 1 1 1 1 1 1 1 1 1 1 1 1 1 1 1 1 1 1 1 1 1 1 1 1 1 1 1 1 1 1 1 1 1 1 1 1 1 1 1 1 1 1 1 1 1 1 1 1 1 1 1 1 1 1 1 1 1 1 1 1 1 1 1 1 1 1 1 1 1 1 1 1 1 1 1 1 1 1 1 1 1 1 1 1 1 1 1 1 1 1 1 1 1 1 1 1 1 1 1 1 1 1 1 1 1 1 1 1 1 1 1 1 1 1 1 0"
