# Supplementary material for: A distributed cell division counter reveals growth dynamics in the gut microbiota
Source: Nat Commun. 2015 Nov 30;6:10039. doi: 10.1038/ncomms10039 (PMC4674677; doi:10.1038/ncomms10039)
Supplement: Supplementary Software 1 — Turbidostat source code. [file ncomms10039-s3.zip › Newest_Code_For_Evo_GitHub_Repo/Evolvulator/PCB/evolvulator/eagle.epf]

[Eagle]
Version="06 01 00"
Platform="Windows"
Serial="62191E841E-LSR-WLM-1EL"
Globals="Globals"
Desktop="Desktop"

[Globals]
AutoSaveProject=1
UsedLibrary="C:/Users/Nick/Documents/eagle/lbr/personal.lbr"
UsedLibrary="C:/Program Files (x86)/EAGLE-6.0.0/lbr/19inch.lbr"
UsedLibrary="C:/Program Files (x86)/EAGLE-6.0.0/lbr/40xx.lbr"
UsedLibrary="C:/Program Files (x86)/EAGLE-6.0.0/lbr/41xx.lbr"
UsedLibrary="C:/Program Files (x86)/EAGLE-6.0.0/lbr/45xx.lbr"
UsedLibrary="C:/Program Files (x86)/EAGLE-6.0.0/lbr/74ac-logic.lbr"
UsedLibrary="C:/Program Files (x86)/EAGLE-6.0.0/lbr/74ttl-din.lbr"
UsedLibrary="C:/Program Files (x86)/EAGLE-6.0.0/lbr/74xx-eu.lbr"
UsedLibrary="C:/Program Files (x86)/EAGLE-6.0.0/lbr/74xx-little-de.lbr"
UsedLibrary="C:/Program Files (x86)/EAGLE-6.0.0/lbr/74xx-little-us.lbr"
UsedLibrary="C:/Program Files (x86)/EAGLE-6.0.0/lbr/74xx-us.lbr"
UsedLibrary="C:/Program Files (x86)/EAGLE-6.0.0/lbr/751xx.lbr"
UsedLibrary="C:/Program Files (x86)/EAGLE-6.0.0/lbr/advanced-test-technologies.lbr"
UsedLibrary="C:/Program Files (x86)/EAGLE-6.0.0/lbr/agilent-technologies.lbr"
UsedLibrary="C:/Program Files (x86)/EAGLE-6.0.0/lbr/allegro.lbr"
UsedLibrary="C:/Program Files (x86)/EAGLE-6.0.0/lbr/altera-cyclone-II.lbr"
UsedLibrary="C:/Program Files (x86)/EAGLE-6.0.0/lbr/altera-cyclone-III.lbr"
UsedLibrary="C:/Program Files (x86)/EAGLE-6.0.0/lbr/altera-stratix-iv.lbr"
UsedLibrary="C:/Program Files (x86)/EAGLE-6.0.0/lbr/altera.lbr"
UsedLibrary="C:/Program Files (x86)/EAGLE-6.0.0/lbr/am29-memory.lbr"
UsedLibrary="C:/Program Files (x86)/EAGLE-6.0.0/lbr/amd-mach.lbr"
UsedLibrary="C:/Program Files (x86)/EAGLE-6.0.0/lbr/amd.lbr"
UsedLibrary="C:/Program Files (x86)/EAGLE-6.0.0/lbr/amis.lbr"
UsedLibrary="C:/Program Files (x86)/EAGLE-6.0.0/lbr/analog-devices.lbr"
UsedLibrary="C:/Program Files (x86)/EAGLE-6.0.0/lbr/ase.lbr"
UsedLibrary="C:/Program Files (x86)/EAGLE-6.0.0/lbr/atmel.lbr"
UsedLibrary="C:/Program Files (x86)/EAGLE-6.0.0/lbr/austriamicrosystems.lbr"
UsedLibrary="C:/Program Files (x86)/EAGLE-6.0.0/lbr/avago.lbr"
UsedLibrary="C:/Program Files (x86)/EAGLE-6.0.0/lbr/axis.lbr"
UsedLibrary="C:/Program Files (x86)/EAGLE-6.0.0/lbr/battery.lbr"
UsedLibrary="C:/Program Files (x86)/EAGLE-6.0.0/lbr/belton-engineering.lbr"
UsedLibrary="C:/Program Files (x86)/EAGLE-6.0.0/lbr/burr-brown.lbr"
UsedLibrary="C:/Program Files (x86)/EAGLE-6.0.0/lbr/busbar.lbr"
UsedLibrary="C:/Program Files (x86)/EAGLE-6.0.0/lbr/buzzer.lbr"
UsedLibrary="C:/Program Files (x86)/EAGLE-6.0.0/lbr/c-trimm.lbr"
UsedLibrary="C:/Program Files (x86)/EAGLE-6.0.0/lbr/california-micro-devices.lbr"
UsedLibrary="C:/Program Files (x86)/EAGLE-6.0.0/lbr/capacitor-wima.lbr"
UsedLibrary="C:/Program Files (x86)/EAGLE-6.0.0/lbr/chipcard-siemens.lbr"
UsedLibrary="C:/Program Files (x86)/EAGLE-6.0.0/lbr/cirrus-logic.lbr"
UsedLibrary="C:/Program Files (x86)/EAGLE-6.0.0/lbr/con-3m.lbr"
UsedLibrary="C:/Program Files (x86)/EAGLE-6.0.0/lbr/con-4ucon.lbr"
UsedLibrary="C:/Program Files (x86)/EAGLE-6.0.0/lbr/con-amp-champ.lbr"
UsedLibrary="C:/Program Files (x86)/EAGLE-6.0.0/lbr/con-amp-micromatch.lbr"
UsedLibrary="C:/Program Files (x86)/EAGLE-6.0.0/lbr/con-amp-mt.lbr"
UsedLibrary="C:/Program Files (x86)/EAGLE-6.0.0/lbr/con-amp-mt6.lbr"
UsedLibrary="C:/Program Files (x86)/EAGLE-6.0.0/lbr/con-amp-quick.lbr"
UsedLibrary="C:/Program Files (x86)/EAGLE-6.0.0/lbr/con-amp.lbr"
UsedLibrary="C:/Program Files (x86)/EAGLE-6.0.0/lbr/con-amphenol.lbr"
UsedLibrary="C:/Program Files (x86)/EAGLE-6.0.0/lbr/con-avx.lbr"
UsedLibrary="C:/Program Files (x86)/EAGLE-6.0.0/lbr/con-berg.lbr"
UsedLibrary="C:/Program Files (x86)/EAGLE-6.0.0/lbr/con-bosch.lbr"
UsedLibrary="C:/Program Files (x86)/EAGLE-6.0.0/lbr/con-chipcard-iso7816.lbr"
UsedLibrary="C:/Program Files (x86)/EAGLE-6.0.0/lbr/con-coax.lbr"
UsedLibrary="C:/Program Files (x86)/EAGLE-6.0.0/lbr/con-commcon.lbr"
UsedLibrary="C:/Program Files (x86)/EAGLE-6.0.0/lbr/con-conrad.lbr"
UsedLibrary="C:/Program Files (x86)/EAGLE-6.0.0/lbr/con-cpci.lbr"
UsedLibrary="C:/Program Files (x86)/EAGLE-6.0.0/lbr/con-cui.lbr"
UsedLibrary="C:/Program Files (x86)/EAGLE-6.0.0/lbr/con-cypressindustries.lbr"
UsedLibrary="C:/Program Files (x86)/EAGLE-6.0.0/lbr/con-deutsch.lbr"
UsedLibrary="C:/Program Files (x86)/EAGLE-6.0.0/lbr/con-dil.lbr"
UsedLibrary="C:/Program Files (x86)/EAGLE-6.0.0/lbr/con-ebyelectro.lbr"
UsedLibrary="C:/Program Files (x86)/EAGLE-6.0.0/lbr/con-elco.lbr"
UsedLibrary="C:/Program Files (x86)/EAGLE-6.0.0/lbr/con-erni.lbr"
UsedLibrary="C:/Program Files (x86)/EAGLE-6.0.0/lbr/con-faston.lbr"
UsedLibrary="C:/Program Files (x86)/EAGLE-6.0.0/lbr/con-fci.lbr"
UsedLibrary="C:/Program Files (x86)/EAGLE-6.0.0/lbr/con-friwo.lbr"
UsedLibrary="C:/Program Files (x86)/EAGLE-6.0.0/lbr/con-harting-h.lbr"
UsedLibrary="C:/Program Files (x86)/EAGLE-6.0.0/lbr/con-harting-ml.lbr"
UsedLibrary="C:/Program Files (x86)/EAGLE-6.0.0/lbr/con-harting-v.lbr"
UsedLibrary="C:/Program Files (x86)/EAGLE-6.0.0/lbr/con-harting.lbr"
UsedLibrary="C:/Program Files (x86)/EAGLE-6.0.0/lbr/con-hirose.lbr"
UsedLibrary="C:/Program Files (x86)/EAGLE-6.0.0/lbr/con-hirschmann.lbr"
UsedLibrary="C:/Program Files (x86)/EAGLE-6.0.0/lbr/con-jack.lbr"
UsedLibrary="C:/Program Files (x86)/EAGLE-6.0.0/lbr/con-jae.lbr"
UsedLibrary="C:/Program Files (x86)/EAGLE-6.0.0/lbr/con-jst.lbr"
UsedLibrary="C:/Program Files (x86)/EAGLE-6.0.0/lbr/con-kycon.lbr"
UsedLibrary="C:/Program Files (x86)/EAGLE-6.0.0/lbr/con-kyocera-elco.lbr"
UsedLibrary="C:/Program Files (x86)/EAGLE-6.0.0/lbr/con-lemo.lbr"
UsedLibrary="C:/Program Files (x86)/EAGLE-6.0.0/lbr/con-leotronics.lbr"
UsedLibrary="C:/Program Files (x86)/EAGLE-6.0.0/lbr/con-lsta.lbr"
UsedLibrary="C:/Program Files (x86)/EAGLE-6.0.0/lbr/con-lstb.lbr"
UsedLibrary="C:/Program Files (x86)/EAGLE-6.0.0/lbr/con-lumberg.lbr"
UsedLibrary="C:/Program Files (x86)/EAGLE-6.0.0/lbr/con-ml.lbr"
UsedLibrary="C:/Program Files (x86)/EAGLE-6.0.0/lbr/con-molex.lbr"
UsedLibrary="C:/Program Files (x86)/EAGLE-6.0.0/lbr/con-neutrik_ag.lbr"
UsedLibrary="C:/Program Files (x86)/EAGLE-6.0.0/lbr/con-omron.lbr"
UsedLibrary="C:/Program Files (x86)/EAGLE-6.0.0/lbr/con-panasonic.lbr"
UsedLibrary="C:/Program Files (x86)/EAGLE-6.0.0/lbr/con-panduit.lbr"
UsedLibrary="C:/Program Files (x86)/EAGLE-6.0.0/lbr/con-pc.lbr"
UsedLibrary="C:/Program Files (x86)/EAGLE-6.0.0/lbr/con-pc104.lbr"
UsedLibrary="C:/Program Files (x86)/EAGLE-6.0.0/lbr/con-phoenix-254.lbr"
UsedLibrary="C:/Program Files (x86)/EAGLE-6.0.0/lbr/con-phoenix-3.81.lbr"
UsedLibrary="C:/Program Files (x86)/EAGLE-6.0.0/lbr/con-phoenix-350.lbr"
UsedLibrary="C:/Program Files (x86)/EAGLE-6.0.0/lbr/con-phoenix-500.lbr"
UsedLibrary="C:/Program Files (x86)/EAGLE-6.0.0/lbr/con-phoenix-508.lbr"
UsedLibrary="C:/Program Files (x86)/EAGLE-6.0.0/lbr/con-phoenix-762.lbr"
UsedLibrary="C:/Program Files (x86)/EAGLE-6.0.0/lbr/con-phoenix-me_max.lbr"
UsedLibrary="C:/Program Files (x86)/EAGLE-6.0.0/lbr/con-phoenix-mkds_5.lbr"
UsedLibrary="C:/Program Files (x86)/EAGLE-6.0.0/lbr/con-phoenix-smkdsp.lbr"
UsedLibrary="C:/Program Files (x86)/EAGLE-6.0.0/lbr/con-ptr500.lbr"
UsedLibrary="C:/Program Files (x86)/EAGLE-6.0.0/lbr/con-pulse.lbr"
UsedLibrary="C:/Program Files (x86)/EAGLE-6.0.0/lbr/con-rib.lbr"
UsedLibrary="C:/Program Files (x86)/EAGLE-6.0.0/lbr/con-samtec.lbr"
UsedLibrary="C:/Program Files (x86)/EAGLE-6.0.0/lbr/con-shallin.lbr"
UsedLibrary="C:/Program Files (x86)/EAGLE-6.0.0/lbr/con-shiua-chyuan.lbr"
UsedLibrary="C:/Program Files (x86)/EAGLE-6.0.0/lbr/con-stewart.lbr"
UsedLibrary="C:/Program Files (x86)/EAGLE-6.0.0/lbr/con-stocko.lbr"
UsedLibrary="C:/Program Files (x86)/EAGLE-6.0.0/lbr/con-subd.lbr"
UsedLibrary="C:/Program Files (x86)/EAGLE-6.0.0/lbr/con-sullinselectronics.lbr"
UsedLibrary="C:/Program Files (x86)/EAGLE-6.0.0/lbr/con-thomas-betts.lbr"
UsedLibrary="C:/Program Files (x86)/EAGLE-6.0.0/lbr/con-tyco.lbr"
UsedLibrary="C:/Program Files (x86)/EAGLE-6.0.0/lbr/con-tycoelectronics.lbr"
UsedLibrary="C:/Program Files (x86)/EAGLE-6.0.0/lbr/con-vg.lbr"
UsedLibrary="C:/Program Files (x86)/EAGLE-6.0.0/lbr/con-wago-500.lbr"
UsedLibrary="C:/Program Files (x86)/EAGLE-6.0.0/lbr/con-wago-508.lbr"
UsedLibrary="C:/Program Files (x86)/EAGLE-6.0.0/lbr/con-wago.lbr"
UsedLibrary="C:/Program Files (x86)/EAGLE-6.0.0/lbr/con-wago255.lbr"
UsedLibrary="C:/Program Files (x86)/EAGLE-6.0.0/lbr/con-weidmueller-sl35.lbr"
UsedLibrary="C:/Program Files (x86)/EAGLE-6.0.0/lbr/con-wenzhou-yihua.lbr"
UsedLibrary="C:/Program Files (x86)/EAGLE-6.0.0/lbr/con-xmultiple.lbr"
UsedLibrary="C:/Program Files (x86)/EAGLE-6.0.0/lbr/con-yamaichi.lbr"
UsedLibrary="C:/Program Files (x86)/EAGLE-6.0.0/lbr/crystal.lbr"
UsedLibrary="C:/Program Files (x86)/EAGLE-6.0.0/lbr/csr.lbr"
UsedLibrary="C:/Program Files (x86)/EAGLE-6.0.0/lbr/cypress.lbr"
UsedLibrary="C:/Program Files (x86)/EAGLE-6.0.0/lbr/davicom.lbr"
UsedLibrary="C:/Program Files (x86)/EAGLE-6.0.0/lbr/dc-dc-converter.lbr"
UsedLibrary="C:/Program Files (x86)/EAGLE-6.0.0/lbr/dimensions.lbr"
UsedLibrary="C:/Program Files (x86)/EAGLE-6.0.0/lbr/diode.lbr"
UsedLibrary="C:/Program Files (x86)/EAGLE-6.0.0/lbr/discrete.lbr"
UsedLibrary="C:/Program Files (x86)/EAGLE-6.0.0/lbr/display-hp.lbr"
UsedLibrary="C:/Program Files (x86)/EAGLE-6.0.0/lbr/display-kingbright.lbr"
UsedLibrary="C:/Program Files (x86)/EAGLE-6.0.0/lbr/display-lcd.lbr"
UsedLibrary="C:/Program Files (x86)/EAGLE-6.0.0/lbr/docu-dummy.lbr"
UsedLibrary="C:/Program Files (x86)/EAGLE-6.0.0/lbr/ecl.lbr"
UsedLibrary="C:/Program Files (x86)/EAGLE-6.0.0/lbr/em-microelectronic.lbr"
UsedLibrary="C:/Program Files (x86)/EAGLE-6.0.0/lbr/etx-board.lbr"
UsedLibrary="C:/Program Files (x86)/EAGLE-6.0.0/lbr/exar.lbr"
UsedLibrary="C:/Program Files (x86)/EAGLE-6.0.0/lbr/fairchild-semic.lbr"
UsedLibrary="C:/Program Files (x86)/EAGLE-6.0.0/lbr/farnell.lbr"
UsedLibrary="C:/Program Files (x86)/EAGLE-6.0.0/lbr/fiber-optic-hp.lbr"
UsedLibrary="C:/Program Files (x86)/EAGLE-6.0.0/lbr/fiber-optic-siemens.lbr"
UsedLibrary="C:/Program Files (x86)/EAGLE-6.0.0/lbr/fifo.lbr"
UsedLibrary="C:/Program Files (x86)/EAGLE-6.0.0/lbr/flexipanel.lbr"
UsedLibrary="C:/Program Files (x86)/EAGLE-6.0.0/lbr/fox-electronics.lbr"
UsedLibrary="C:/Program Files (x86)/EAGLE-6.0.0/lbr/frames.lbr"
UsedLibrary="C:/Program Files (x86)/EAGLE-6.0.0/lbr/freescale.lbr"
UsedLibrary="C:/Program Files (x86)/EAGLE-6.0.0/lbr/ftdichip.lbr"
UsedLibrary="C:/Program Files (x86)/EAGLE-6.0.0/lbr/fujitsu.lbr"
UsedLibrary="C:/Program Files (x86)/EAGLE-6.0.0/lbr/fuse.lbr"
UsedLibrary="C:/Program Files (x86)/EAGLE-6.0.0/lbr/gennum.lbr"
UsedLibrary="C:/Program Files (x86)/EAGLE-6.0.0/lbr/halo-electronics.lbr"
UsedLibrary="C:/Program Files (x86)/EAGLE-6.0.0/lbr/heatsink.lbr"
UsedLibrary="C:/Program Files (x86)/EAGLE-6.0.0/lbr/holes.lbr"
UsedLibrary="C:/Program Files (x86)/EAGLE-6.0.0/lbr/holtek.lbr"
UsedLibrary="C:/Program Files (x86)/EAGLE-6.0.0/lbr/ic-package.lbr"
UsedLibrary="C:/Program Files (x86)/EAGLE-6.0.0/lbr/inductor-coilcraft.lbr"
UsedLibrary="C:/Program Files (x86)/EAGLE-6.0.0/lbr/inductor-neosid.lbr"
UsedLibrary="C:/Program Files (x86)/EAGLE-6.0.0/lbr/inductor-nkl.lbr"
UsedLibrary="C:/Program Files (x86)/EAGLE-6.0.0/lbr/inductors.lbr"
UsedLibrary="C:/Program Files (x86)/EAGLE-6.0.0/lbr/infineon-tricore.lbr"
UsedLibrary="C:/Program Files (x86)/EAGLE-6.0.0/lbr/infineon.lbr"
UsedLibrary="C:/Program Files (x86)/EAGLE-6.0.0/lbr/intersil.lbr"
UsedLibrary="C:/Program Files (x86)/EAGLE-6.0.0/lbr/ir.lbr"
UsedLibrary="C:/Program Files (x86)/EAGLE-6.0.0/lbr/isd.lbr"
UsedLibrary="C:/Program Files (x86)/EAGLE-6.0.0/lbr/johanson-technology.lbr"
UsedLibrary="C:/Program Files (x86)/EAGLE-6.0.0/lbr/jump-0r-smd.lbr"
UsedLibrary="C:/Program Files (x86)/EAGLE-6.0.0/lbr/jumper.lbr"
UsedLibrary="C:/Program Files (x86)/EAGLE-6.0.0/lbr/lantronix.lbr"
UsedLibrary="C:/Program Files (x86)/EAGLE-6.0.0/lbr/lattice.lbr"
UsedLibrary="C:/Program Files (x86)/EAGLE-6.0.0/lbr/lc-filter.lbr"
UsedLibrary="C:/Program Files (x86)/EAGLE-6.0.0/lbr/led-7-segment.lbr"
UsedLibrary="C:/Program Files (x86)/EAGLE-6.0.0/lbr/led-citizen-electronics.lbr"
UsedLibrary="C:/Program Files (x86)/EAGLE-6.0.0/lbr/led-lumiled.lbr"
UsedLibrary="C:/Program Files (x86)/EAGLE-6.0.0/lbr/led.lbr"
UsedLibrary="C:/Program Files (x86)/EAGLE-6.0.0/lbr/lem.lbr"
UsedLibrary="C:/Program Files (x86)/EAGLE-6.0.0/lbr/linear-technology.lbr"
UsedLibrary="C:/Program Files (x86)/EAGLE-6.0.0/lbr/linear.lbr"
UsedLibrary="C:/Program Files (x86)/EAGLE-6.0.0/lbr/linx.lbr"
UsedLibrary="C:/Program Files (x86)/EAGLE-6.0.0/lbr/logo.lbr"
UsedLibrary="C:/Program Files (x86)/EAGLE-6.0.0/lbr/lprs.lbr"
UsedLibrary="C:/Program Files (x86)/EAGLE-6.0.0/lbr/lsi-computer-systems.lbr"
UsedLibrary="C:/Program Files (x86)/EAGLE-6.0.0/lbr/lumiled.lbr"
UsedLibrary="C:/Program Files (x86)/EAGLE-6.0.0/lbr/marks.lbr"
UsedLibrary="C:/Program Files (x86)/EAGLE-6.0.0/lbr/maxim.lbr"
UsedLibrary="C:/Program Files (x86)/EAGLE-6.0.0/lbr/maxstream.lbr"
UsedLibrary="C:/Program Files (x86)/EAGLE-6.0.0/lbr/melexis.lbr"
UsedLibrary="C:/Program Files (x86)/EAGLE-6.0.0/lbr/memory-hitachi.lbr"
UsedLibrary="C:/Program Files (x86)/EAGLE-6.0.0/lbr/memory-idt.lbr"
UsedLibrary="C:/Program Files (x86)/EAGLE-6.0.0/lbr/memory-micron.lbr"
UsedLibrary="C:/Program Files (x86)/EAGLE-6.0.0/lbr/memory-motorola-dram.lbr"
UsedLibrary="C:/Program Files (x86)/EAGLE-6.0.0/lbr/memory-nec.lbr"
UsedLibrary="C:/Program Files (x86)/EAGLE-6.0.0/lbr/memory-samsung.lbr"
UsedLibrary="C:/Program Files (x86)/EAGLE-6.0.0/lbr/memory-sram.lbr"
UsedLibrary="C:/Program Files (x86)/EAGLE-6.0.0/lbr/memory.lbr"
UsedLibrary="C:/Program Files (x86)/EAGLE-6.0.0/lbr/mems.lbr"
UsedLibrary="C:/Program Files (x86)/EAGLE-6.0.0/lbr/micrel.lbr"
UsedLibrary="C:/Program Files (x86)/EAGLE-6.0.0/lbr/micro-cyrod.lbr"
UsedLibrary="C:/Program Files (x86)/EAGLE-6.0.0/lbr/micro-fujitsu.lbr"
UsedLibrary="C:/Program Files (x86)/EAGLE-6.0.0/lbr/micro-harris.lbr"
UsedLibrary="C:/Program Files (x86)/EAGLE-6.0.0/lbr/micro-hitachi.lbr"
UsedLibrary="C:/Program Files (x86)/EAGLE-6.0.0/lbr/micro-infineon.lbr"
UsedLibrary="C:/Program Files (x86)/EAGLE-6.0.0/lbr/micro-intel.lbr"
UsedLibrary="C:/Program Files (x86)/EAGLE-6.0.0/lbr/micro-mc68000.lbr"
UsedLibrary="C:/Program Files (x86)/EAGLE-6.0.0/lbr/micro-motorola.lbr"
UsedLibrary="C:/Program Files (x86)/EAGLE-6.0.0/lbr/micro-philips.lbr"
UsedLibrary="C:/Program Files (x86)/EAGLE-6.0.0/lbr/micro-renesas.lbr"
UsedLibrary="C:/Program Files (x86)/EAGLE-6.0.0/lbr/micro-samsung.lbr"
UsedLibrary="C:/Program Files (x86)/EAGLE-6.0.0/lbr/micro-siemens.lbr"
UsedLibrary="C:/Program Files (x86)/EAGLE-6.0.0/lbr/microchip.lbr"
UsedLibrary="C:/Program Files (x86)/EAGLE-6.0.0/lbr/micron.lbr"
UsedLibrary="C:/Program Files (x86)/EAGLE-6.0.0/lbr/micronas.lbr"
UsedLibrary="C:/Program Files (x86)/EAGLE-6.0.0/lbr/microphon.lbr"
UsedLibrary="C:/Program Files (x86)/EAGLE-6.0.0/lbr/microwave.lbr"
UsedLibrary="C:/Program Files (x86)/EAGLE-6.0.0/lbr/midori-sensor.lbr"
UsedLibrary="C:/Program Files (x86)/EAGLE-6.0.0/lbr/minicircuits.lbr"
UsedLibrary="C:/Program Files (x86)/EAGLE-6.0.0/lbr/mitsubishi-semiconductor.lbr"
UsedLibrary="C:/Program Files (x86)/EAGLE-6.0.0/lbr/motorola-sensor-driver.lbr"
UsedLibrary="C:/Program Files (x86)/EAGLE-6.0.0/lbr/murata-filter.lbr"
UsedLibrary="C:/Program Files (x86)/EAGLE-6.0.0/lbr/murata-sensor.lbr"
UsedLibrary="C:/Program Files (x86)/EAGLE-6.0.0/lbr/nanotec.lbr"
UsedLibrary="C:/Program Files (x86)/EAGLE-6.0.0/lbr/national-instruments.lbr"
UsedLibrary="C:/Program Files (x86)/EAGLE-6.0.0/lbr/national-semiconductor.lbr"
UsedLibrary="C:/Program Files (x86)/EAGLE-6.0.0/lbr/nec-lqfp100-pack.lbr"
UsedLibrary="C:/Program Files (x86)/EAGLE-6.0.0/lbr/nec.lbr"
UsedLibrary="C:/Program Files (x86)/EAGLE-6.0.0/lbr/nrj-semiconductor.lbr"
UsedLibrary="C:/Program Files (x86)/EAGLE-6.0.0/lbr/omnivision.lbr"
UsedLibrary="C:/Program Files (x86)/EAGLE-6.0.0/lbr/on-semiconductor.lbr"
UsedLibrary="C:/Program Files (x86)/EAGLE-6.0.0/lbr/opto-honeywell-3000.lbr"
UsedLibrary="C:/Program Files (x86)/EAGLE-6.0.0/lbr/opto-honeywell-4000.lbr"
UsedLibrary="C:/Program Files (x86)/EAGLE-6.0.0/lbr/opto-honeywell.lbr"
UsedLibrary="C:/Program Files (x86)/EAGLE-6.0.0/lbr/opto-micro-linear.lbr"
UsedLibrary="C:/Program Files (x86)/EAGLE-6.0.0/lbr/opto-trans-siemens.lbr"
UsedLibrary="C:/Program Files (x86)/EAGLE-6.0.0/lbr/opto-transmittter-hp.lbr"
UsedLibrary="C:/Program Files (x86)/EAGLE-6.0.0/lbr/opto-vishay.lbr"
UsedLibrary="C:/Program Files (x86)/EAGLE-6.0.0/lbr/optocoupler.lbr"
UsedLibrary="C:/Program Files (x86)/EAGLE-6.0.0/lbr/pal.lbr"
UsedLibrary="C:/Program Files (x86)/EAGLE-6.0.0/lbr/philips-semiconductors.lbr"
UsedLibrary="C:/Program Files (x86)/EAGLE-6.0.0/lbr/photo-elements.lbr"
UsedLibrary="C:/Program Files (x86)/EAGLE-6.0.0/lbr/piher.lbr"
UsedLibrary="C:/Program Files (x86)/EAGLE-6.0.0/lbr/pinhead.lbr"
UsedLibrary="C:/Program Files (x86)/EAGLE-6.0.0/lbr/plcc-socket.lbr"
UsedLibrary="C:/Program Files (x86)/EAGLE-6.0.0/lbr/pld-intel.lbr"
UsedLibrary="C:/Program Files (x86)/EAGLE-6.0.0/lbr/plxtech.lbr"
UsedLibrary="C:/Program Files (x86)/EAGLE-6.0.0/lbr/pot-vitrohm.lbr"
UsedLibrary="C:/Program Files (x86)/EAGLE-6.0.0/lbr/pot-xicor.lbr"
UsedLibrary="C:/Program Files (x86)/EAGLE-6.0.0/lbr/pot.lbr"
UsedLibrary="C:/Program Files (x86)/EAGLE-6.0.0/lbr/ptc-ntc.lbr"
UsedLibrary="C:/Program Files (x86)/EAGLE-6.0.0/lbr/quantum-research-group.lbr"
UsedLibrary="C:/Program Files (x86)/EAGLE-6.0.0/lbr/rcl.lbr"
UsedLibrary="C:/Program Files (x86)/EAGLE-6.0.0/lbr/recom-international.lbr"
UsedLibrary="C:/Program Files (x86)/EAGLE-6.0.0/lbr/rectifier.lbr"
UsedLibrary="C:/Program Files (x86)/EAGLE-6.0.0/lbr/ref-packages-longpad.lbr"
UsedLibrary="C:/Program Files (x86)/EAGLE-6.0.0/lbr/ref-packages.lbr"
UsedLibrary="C:/Program Files (x86)/EAGLE-6.0.0/lbr/relay.lbr"
UsedLibrary="C:/Program Files (x86)/EAGLE-6.0.0/lbr/renesas.lbr"
UsedLibrary="C:/Program Files (x86)/EAGLE-6.0.0/lbr/resistor-bourns.lbr"
UsedLibrary="C:/Program Files (x86)/EAGLE-6.0.0/lbr/resistor-dil.lbr"
UsedLibrary="C:/Program Files (x86)/EAGLE-6.0.0/lbr/resistor-net.lbr"
UsedLibrary="C:/Program Files (x86)/EAGLE-6.0.0/lbr/resistor-power.lbr"
UsedLibrary="C:/Program Files (x86)/EAGLE-6.0.0/lbr/resistor-ruf.lbr"
UsedLibrary="C:/Program Files (x86)/EAGLE-6.0.0/lbr/resistor-shunt.lbr"
UsedLibrary="C:/Program Files (x86)/EAGLE-6.0.0/lbr/resistor-sil.lbr"
UsedLibrary="C:/Program Files (x86)/EAGLE-6.0.0/lbr/resistor.lbr"
UsedLibrary="C:/Program Files (x86)/EAGLE-6.0.0/lbr/rf-micro-devices.lbr"
UsedLibrary="C:/Program Files (x86)/EAGLE-6.0.0/lbr/rf-solutions.lbr"
UsedLibrary="C:/Program Files (x86)/EAGLE-6.0.0/lbr/rohm.lbr"
UsedLibrary="C:/Program Files (x86)/EAGLE-6.0.0/lbr/semicon-smd-ipc.lbr"
UsedLibrary="C:/Program Files (x86)/EAGLE-6.0.0/lbr/sensor-comus-group.lbr"
UsedLibrary="C:/Program Files (x86)/EAGLE-6.0.0/lbr/sensor-heraeus.lbr"
UsedLibrary="C:/Program Files (x86)/EAGLE-6.0.0/lbr/sensor-infratec.lbr"
UsedLibrary="C:/Program Files (x86)/EAGLE-6.0.0/lbr/sharp.lbr"
UsedLibrary="C:/Program Files (x86)/EAGLE-6.0.0/lbr/silabs.lbr"
UsedLibrary="C:/Program Files (x86)/EAGLE-6.0.0/lbr/sim-technology.lbr"
UsedLibrary="C:/Program Files (x86)/EAGLE-6.0.0/lbr/sipex.lbr"
UsedLibrary="C:/Program Files (x86)/EAGLE-6.0.0/lbr/smd-ipc.lbr"
UsedLibrary="C:/Program Files (x86)/EAGLE-6.0.0/lbr/smd-special.lbr"
UsedLibrary="C:/Program Files (x86)/EAGLE-6.0.0/lbr/solomon-systech.lbr"
UsedLibrary="C:/Program Files (x86)/EAGLE-6.0.0/lbr/solpad.lbr"
UsedLibrary="C:/Program Files (x86)/EAGLE-6.0.0/lbr/special-drill.lbr"
UsedLibrary="C:/Program Files (x86)/EAGLE-6.0.0/lbr/special.lbr"
UsedLibrary="C:/Program Files (x86)/EAGLE-6.0.0/lbr/st-microelectronics.lbr"
UsedLibrary="C:/Program Files (x86)/EAGLE-6.0.0/lbr/supertex.lbr"
UsedLibrary="C:/Program Files (x86)/EAGLE-6.0.0/lbr/supply1.lbr"
UsedLibrary="C:/Program Files (x86)/EAGLE-6.0.0/lbr/supply2.lbr"
UsedLibrary="C:/Program Files (x86)/EAGLE-6.0.0/lbr/switch-alps.lbr"
UsedLibrary="C:/Program Files (x86)/EAGLE-6.0.0/lbr/switch-coto.lbr"
UsedLibrary="C:/Program Files (x86)/EAGLE-6.0.0/lbr/switch-dil.lbr"
UsedLibrary="C:/Program Files (x86)/EAGLE-6.0.0/lbr/switch-misc.lbr"
UsedLibrary="C:/Program Files (x86)/EAGLE-6.0.0/lbr/switch-omron.lbr"
UsedLibrary="C:/Program Files (x86)/EAGLE-6.0.0/lbr/switch-raychem.lbr"
UsedLibrary="C:/Program Files (x86)/EAGLE-6.0.0/lbr/switch-reed.lbr"
UsedLibrary="C:/Program Files (x86)/EAGLE-6.0.0/lbr/switch.lbr"
UsedLibrary="C:/Program Files (x86)/EAGLE-6.0.0/lbr/telcom.lbr"
UsedLibrary="C:/Program Files (x86)/EAGLE-6.0.0/lbr/telecontrolli.lbr"
UsedLibrary="C:/Program Files (x86)/EAGLE-6.0.0/lbr/telefunken.lbr"
UsedLibrary="C:/Program Files (x86)/EAGLE-6.0.0/lbr/testpad.lbr"
UsedLibrary="C:/Program Files (x86)/EAGLE-6.0.0/lbr/texas.lbr"
UsedLibrary="C:/Program Files (x86)/EAGLE-6.0.0/lbr/toshiba.lbr"
UsedLibrary="C:/Program Files (x86)/EAGLE-6.0.0/lbr/traco-electronic.lbr"
UsedLibrary="C:/Program Files (x86)/EAGLE-6.0.0/lbr/trafo-bei.lbr"
UsedLibrary="C:/Program Files (x86)/EAGLE-6.0.0/lbr/trafo-siemens.lbr"
UsedLibrary="C:/Program Files (x86)/EAGLE-6.0.0/lbr/trafo-xicon.lbr"
UsedLibrary="C:/Program Files (x86)/EAGLE-6.0.0/lbr/trafo.lbr"
UsedLibrary="C:/Program Files (x86)/EAGLE-6.0.0/lbr/transistor-fet.lbr"
UsedLibrary="C:/Program Files (x86)/EAGLE-6.0.0/lbr/transistor-neu-to92.lbr"
UsedLibrary="C:/Program Files (x86)/EAGLE-6.0.0/lbr/transistor-npn.lbr"
UsedLibrary="C:/Program Files (x86)/EAGLE-6.0.0/lbr/transistor-pnp.lbr"
UsedLibrary="C:/Program Files (x86)/EAGLE-6.0.0/lbr/transistor-power.lbr"
UsedLibrary="C:/Program Files (x86)/EAGLE-6.0.0/lbr/transistor-small-signal.lbr"
UsedLibrary="C:/Program Files (x86)/EAGLE-6.0.0/lbr/transistor.lbr"
UsedLibrary="C:/Program Files (x86)/EAGLE-6.0.0/lbr/triac.lbr"
UsedLibrary="C:/Program Files (x86)/EAGLE-6.0.0/lbr/trimble.lbr"
UsedLibrary="C:/Program Files (x86)/EAGLE-6.0.0/lbr/tripas.lbr"
UsedLibrary="C:/Program Files (x86)/EAGLE-6.0.0/lbr/u-blox.lbr"
UsedLibrary="C:/Program Files (x86)/EAGLE-6.0.0/lbr/uln-udn.lbr"
UsedLibrary="C:/Program Files (x86)/EAGLE-6.0.0/lbr/v-reg-micrel.lbr"
UsedLibrary="C:/Program Files (x86)/EAGLE-6.0.0/lbr/v-reg.lbr"
UsedLibrary="C:/Program Files (x86)/EAGLE-6.0.0/lbr/varistor.lbr"
UsedLibrary="C:/Program Files (x86)/EAGLE-6.0.0/lbr/wafer-scale-psd.lbr"
UsedLibrary="C:/Program Files (x86)/EAGLE-6.0.0/lbr/wirepad.lbr"
UsedLibrary="C:/Program Files (x86)/EAGLE-6.0.0/lbr/xicor.lbr"
UsedLibrary="C:/Program Files (x86)/EAGLE-6.0.0/lbr/xilinx-virtex-v5.lbr"
UsedLibrary="C:/Program Files (x86)/EAGLE-6.0.0/lbr/xilinx-xc18v.lbr"
UsedLibrary="C:/Program Files (x86)/EAGLE-6.0.0/lbr/xilinx-xc9.lbr"
UsedLibrary="C:/Program Files (x86)/EAGLE-6.0.0/lbr/xilinx-xcv.lbr"
UsedLibrary="C:/Program Files (x86)/EAGLE-6.0.0/lbr/zetex.lbr"
UsedLibrary="C:/Program Files (x86)/EAGLE-6.0.0/lbr/zilog.lbr"
UsedLibrary="C:/Users/Nick/Documents/eagle/lbr/Adafruit-Eagle-Library/adafruit.lbr"

[Win_1]
Type="Control Panel"
Loc="310 188 1269 852"
State=2
Number=0

[Win_2]
Type="Board Editor"
Loc="280 233 1569 932"
State=2
Number=1
File="evolvulator.brd"
View="-17.4037 -8.35639 130.642 54.6361"
WireWidths=" 0 0.254 0.3048 0.6096 0.8128 1.016 1.27 1.4224 1.6764 1.778 1.9304 2.1844 2.54 3.81 6.4516 0.4064"
PadDiameters=" 0.254 0.3048 0.4064 0.6096 0.8128 1.016 1.27 1.4224 1.6764 1.778 1.9304 2.1844 2.54 3.81 6.4516 0"
PadDrills=" 0.5 0.6 0.7 0.9 1 1.1 1.2 1.3 1.4 1.5 1.6 2 2.2 2.8 3.2 0.8"
ViaDiameters=" 0.254 0.3048 0.4064 0.6096 0.8128 1.016 1.27 1.4224 1.6764 1.778 1.9304 2.1844 2.54 3.81 6.4516 0"
ViaDrills=" 0.5 0.7 0.8 0.9 1 1.1 1.2 1.3 1.4 1.5 1.6 2 2.2 2.8 3.2 0.6"
HoleDrills=" 0.5 0.7 0.8 0.9 1 1.1 1.2 1.3 1.4 1.5 1.6 2 2.2 2.8 3.2 0.6"
TextSizes=" 0.254 0.3048 0.4064 0.6096 0.8128 1.016 1.27 1.4224 1.6764 1.9304 2.1844 2.54 3.81 5.08 6.4516 1.778"
PolygonSpacings=" 0.254 0.3048 0.4064 0.6096 0.8128 1.016 1.4224 1.6764 1.778 1.9304 2.1844 2.54 3.81 5.08 6.4516 1.27"
PolygonIsolates=" 0.254 0.3048 0.4064 0.6096 0.8128 1.016 1.27 1.4224 1.6764 1.778 1.9304 2.1844 2.54 3.81 6.4516 0"
MiterRadiuss=" 0.254 0.3175 0.635 1.27 2.54 1 2 2.5 5 7.5 10 0"
SmdSizes=" 0.3048 0.1524 0.4064 0.2032 0.6096 0.3048 0.8128 0.4064 1.016 0.508 1.27 0.6604 1.4224 0.7112 1.6764 0.8128 1.778 0.9144 1.9304 0.9652 2.1844 1.0668 2.54 1.27 3.81 1.9304 5.08 2.54 6.4516 3.2512 1.27 0.635"
WireBend=0
WireBendSet=0
WireCap=1
MiterStyle=0
PadShape=0
ViaShape=0
PolygonPour=0
PolygonRank=1
PolygonThermals=1
PolygonOrphans=0
TextRatio=8
PinDirection=3
PinFunction=0
PinLength=2
PinVisible=3
SwapLevel=0
ArcDirection=0
AddLevel=2
PadsSameType=0
Layer=16

[Win_3]
Type="Library Editor"
Loc="653 219 1555 1016"
State=2
Number=3
File="lbr/evolvulator.lbr"
View="-24.2621 -38.7299 42.0421 33.6499"
WireWidths=" 0 0.6096 0.8128 1.016 1.27 1.4224 1.6764 1.778 1.9304 2.1844 2.54 3.81 6.4516 0.4064 0.127 0.254"
PadDiameters=" 0.254 0.3048 0.4064 0.6096 0.8128 1.016 1.27 1.4224 1.6764 1.778 1.9304 2.1844 2.54 3.81 6.4516 0"
PadDrills=" 0.5 0.6 0.7 0.9 1 1.1 1.2 1.3 1.4 1.5 1.6 2 2.2 2.8 3.2 0.8"
ViaDiameters=" 0.254 0.3048 0.4064 0.6096 0.8128 1.016 1.27 1.4224 1.6764 1.778 1.9304 2.1844 2.54 3.81 6.4516 0"
ViaDrills=" 0.5 0.7 0.8 0.9 1 1.1 1.2 1.3 1.4 1.5 1.6 2 2.2 2.8 3.2 0.6"
HoleDrills=" 0.5 0.7 0.8 0.9 1 1.1 1.2 1.3 1.4 1.5 1.6 2 2.2 2.8 3.2 0.6"
TextSizes=" 0.254 0.3048 0.4064 0.6096 0.8128 1.016 1.4224 1.6764 1.9304 2.1844 2.54 3.81 5.08 6.4516 1.778 1.27"
PolygonSpacings=" 0.254 0.3048 0.4064 0.6096 0.8128 1.016 1.4224 1.6764 1.778 1.9304 2.1844 2.54 3.81 5.08 6.4516 1.27"
PolygonIsolates=" 0.254 0.3048 0.4064 0.6096 0.8128 1.016 1.27 1.4224 1.6764 1.778 1.9304 2.1844 2.54 3.81 6.4516 0"
MiterRadiuss=" 0.254 0.3175 0.635 1.27 2.54 1 2 2.5 5 7.5 10 0"
SmdSizes=" 0.3048 0.1524 0.4064 0.2032 0.6096 0.3048 0.8128 0.4064 1.016 0.508 1.27 0.6604 1.4224 0.7112 1.6764 0.8128 1.778 0.9144 1.9304 0.9652 2.1844 1.0668 2.54 1.27 3.81 1.9304 5.08 2.54 6.4516 3.2512 1.27 0.635"
WireBend=0
WireBendSet=0
WireCap=1
MiterStyle=0
PadShape=0
ViaShape=0
PolygonPour=0
PolygonRank=0
PolygonThermals=1
PolygonOrphans=0
TextRatio=8
PinDirection=3
PinFunction=0
PinLength=2
PinVisible=3
SwapLevel=0
ArcDirection=0
AddLevel=2
PadsSameType=0
Layer=94
Symbol="ARDUINO"

[Win_4]
Type="Schematic Editor"
Loc="339 149 1660 1054"
State=2
Number=2
File="evolvulator.sch"
View="19.6392 -5.02001 213.316 254.602"
WireWidths=" 0 0.3048 0.6096 0.8128 1.016 1.27 1.4224 1.6764 1.778 1.9304 2.1844 2.54 3.81 6.4516 0.4064 0.1524"
PadDiameters=" 0.254 0.3048 0.4064 0.6096 0.8128 1.016 1.27 1.4224 1.6764 1.778 1.9304 2.1844 2.54 3.81 6.4516 0"
PadDrills=" 0.5 0.6 0.7 0.9 1 1.1 1.2 1.3 1.4 1.5 1.6 2 2.2 2.8 3.2 0.8"
ViaDiameters=" 0.254 0.3048 0.4064 0.6096 0.8128 1.016 1.27 1.4224 1.6764 1.778 1.9304 2.1844 2.54 3.81 6.4516 0"
ViaDrills=" 0.5 0.7 0.8 0.9 1 1.1 1.2 1.3 1.4 1.5 1.6 2 2.2 2.8 3.2 0.6"
HoleDrills=" 0.5 0.7 0.8 0.9 1 1.1 1.2 1.3 1.4 1.5 1.6 2 2.2 2.8 3.2 0.6"
TextSizes=" 0.254 0.3048 0.4064 0.6096 0.8128 1.016 1.27 1.4224 1.6764 1.9304 2.1844 2.54 3.81 5.08 6.4516 1.778"
PolygonSpacings=" 0.254 0.3048 0.4064 0.6096 0.8128 1.016 1.4224 1.6764 1.778 1.9304 2.1844 2.54 3.81 5.08 6.4516 1.27"
PolygonIsolates=" 0.254 0.3048 0.4064 0.6096 0.8128 1.016 1.27 1.4224 1.6764 1.778 1.9304 2.1844 2.54 3.81 6.4516 0"
MiterRadiuss=" 0.254 0.3175 0.635 1.27 2.54 1 2 2.5 5 7.5 10 0"
SmdSizes=" 0.3048 0.1524 0.4064 0.2032 0.6096 0.3048 0.8128 0.4064 1.016 0.508 1.27 0.6604 1.4224 0.7112 1.6764 0.8128 1.778 0.9144 1.9304 0.9652 2.1844 1.0668 2.54 1.27 3.81 1.9304 5.08 2.54 6.4516 3.2512 1.27 0.635"
WireBend=0
WireBendSet=31
WireCap=1
MiterStyle=0
PadShape=0
ViaShape=0
PolygonPour=0
PolygonRank=0
PolygonThermals=1
PolygonOrphans=0
TextRatio=8
PinDirection=3
PinFunction=0
PinLength=2
PinVisible=3
SwapLevel=0
ArcDirection=0
AddLevel=2
PadsSameType=0
Layer=91
Views=" 1: 19.6392 -5.02001 213.316 254.602"
Sheet=1

[Desktop]
Screen="3840 1200"
Window="Win_1"
Window="Win_2"
Window="Win_3"
Window="Win_4"
