# Supplementary material for: A distributed cell division counter reveals growth dynamics in the gut microbiota
Source: Nat Commun. 2015 Nov 30;6:10039. doi: 10.1038/ncomms10039 (PMC4674677; doi:10.1038/ncomms10039)
Supplement: Supplementary Software 1 — Turbidostat source code. [file ncomms10039-s3.zip › Newest_Code_For_Evo_GitHub_Repo/Evolvulator/PCB/evolvulator/evolvulator.brd]

<?xml version="1.0" encoding="utf-8"?>
<!DOCTYPE eagle SYSTEM "eagle.dtd">
<eagle version="6.1">
<drawing>
<settings>
<setting alwaysvectorfont="no"/>
<setting verticaltext="up"/>
</settings>
<grid distance="0.05" unitdist="inch" unit="mm" style="lines" multiple="1" display="yes" altdistance="0.025" altunitdist="inch" altunit="inch"/>
<layers>
<layer number="1" name="Top" color="4" fill="1" visible="yes" active="yes"/>
<layer number="16" name="Bottom" color="1" fill="1" visible="yes" active="yes"/>
<layer number="17" name="Pads" color="2" fill="1" visible="yes" active="yes"/>
<layer number="18" name="Vias" color="2" fill="1" visible="yes" active="yes"/>
<layer number="19" name="Unrouted" color="6" fill="1" visible="yes" active="yes"/>
<layer number="20" name="Dimension" color="15" fill="1" visible="yes" active="yes"/>
<layer number="21" name="tPlace" color="7" fill="1" visible="yes" active="yes"/>
<layer number="22" name="bPlace" color="7" fill="1" visible="yes" active="yes"/>
<layer number="23" name="tOrigins" color="15" fill="1" visible="yes" active="yes"/>
<layer number="24" name="bOrigins" color="15" fill="1" visible="yes" active="yes"/>
<layer number="25" name="tNames" color="7" fill="1" visible="yes" active="yes"/>
<layer number="26" name="bNames" color="7" fill="1" visible="yes" active="yes"/>
<layer number="27" name="tValues" color="7" fill="1" visible="yes" active="yes"/>
<layer number="28" name="bValues" color="7" fill="1" visible="yes" active="yes"/>
<layer number="29" name="tStop" color="7" fill="3" visible="no" active="yes"/>
<layer number="30" name="bStop" color="7" fill="6" visible="no" active="yes"/>
<layer number="31" name="tCream" color="7" fill="4" visible="no" active="yes"/>
<layer number="32" name="bCream" color="7" fill="5" visible="no" active="yes"/>
<layer number="33" name="tFinish" color="6" fill="3" visible="no" active="yes"/>
<layer number="34" name="bFinish" color="6" fill="6" visible="no" active="yes"/>
<layer number="35" name="tGlue" color="7" fill="4" visible="no" active="yes"/>
<layer number="36" name="bGlue" color="7" fill="5" visible="no" active="yes"/>
<layer number="37" name="tTest" color="7" fill="1" visible="no" active="yes"/>
<layer number="38" name="bTest" color="7" fill="1" visible="no" active="yes"/>
<layer number="39" name="tKeepout" color="4" fill="11" visible="yes" active="yes"/>
<layer number="40" name="bKeepout" color="1" fill="11" visible="yes" active="yes"/>
<layer number="41" name="tRestrict" color="4" fill="10" visible="yes" active="yes"/>
<layer number="42" name="bRestrict" color="1" fill="10" visible="yes" active="yes"/>
<layer number="43" name="vRestrict" color="2" fill="10" visible="yes" active="yes"/>
<layer number="44" name="Drills" color="7" fill="1" visible="no" active="yes"/>
<layer number="45" name="Holes" color="7" fill="1" visible="yes" active="yes"/>
<layer number="46" name="Milling" color="3" fill="1" visible="no" active="yes"/>
<layer number="47" name="Measures" color="7" fill="1" visible="no" active="yes"/>
<layer number="48" name="Document" color="7" fill="1" visible="yes" active="yes"/>
<layer number="49" name="Reference" color="7" fill="1" visible="yes" active="yes"/>
<layer number="50" name="dxf" color="7" fill="1" visible="no" active="no"/>
<layer number="51" name="tDocu" color="7" fill="1" visible="yes" active="yes"/>
<layer number="52" name="bDocu" color="7" fill="1" visible="yes" active="yes"/>
<layer number="53" name="tGND_GNDA" color="7" fill="9" visible="no" active="no"/>
<layer number="54" name="bGND_GNDA" color="1" fill="9" visible="no" active="no"/>
<layer number="56" name="wert" color="7" fill="1" visible="no" active="no"/>
<layer number="91" name="Nets" color="2" fill="1" visible="no" active="no"/>
<layer number="92" name="Busses" color="1" fill="1" visible="no" active="no"/>
<layer number="93" name="Pins" color="2" fill="1" visible="no" active="no"/>
<layer number="94" name="Symbols" color="4" fill="1" visible="no" active="no"/>
<layer number="95" name="Names" color="7" fill="1" visible="no" active="no"/>
<layer number="96" name="Values" color="7" fill="1" visible="no" active="no"/>
<layer number="97" name="Info" color="7" fill="1" visible="no" active="no"/>
<layer number="98" name="Guide" color="6" fill="1" visible="no" active="no"/>
<layer number="100" name="Muster" color="7" fill="1" visible="no" active="no"/>
<layer number="101" name="Patch_Top" color="12" fill="4" visible="yes" active="yes"/>
<layer number="102" name="Vscore" color="7" fill="1" visible="yes" active="yes"/>
<layer number="103" name="fp3" color="7" fill="1" visible="no" active="yes"/>
<layer number="104" name="Name" color="7" fill="1" visible="yes" active="yes"/>
<layer number="105" name="Beschreib" color="9" fill="1" visible="yes" active="yes"/>
<layer number="106" name="BGA-Top" color="4" fill="1" visible="yes" active="yes"/>
<layer number="107" name="BD-Top" color="5" fill="1" visible="yes" active="yes"/>
<layer number="108" name="fp8" color="7" fill="1" visible="no" active="yes"/>
<layer number="109" name="fp9" color="7" fill="1" visible="no" active="yes"/>
<layer number="110" name="fp0" color="7" fill="1" visible="no" active="yes"/>
<layer number="111" name="LPC17xx" color="7" fill="1" visible="yes" active="yes"/>
<layer number="116" name="Patch_BOT" color="9" fill="4" visible="yes" active="yes"/>
<layer number="121" name="_tsilk" color="7" fill="1" visible="yes" active="yes"/>
<layer number="122" name="_bsilk" color="7" fill="1" visible="yes" active="yes"/>
<layer number="123" name="tTestmark" color="7" fill="1" visible="no" active="yes"/>
<layer number="124" name="bTestmark" color="7" fill="1" visible="no" active="yes"/>
<layer number="125" name="_tNames" color="7" fill="1" visible="yes" active="yes"/>
<layer number="131" name="tAdjust" color="7" fill="1" visible="no" active="yes"/>
<layer number="132" name="bAdjust" color="7" fill="1" visible="no" active="yes"/>
<layer number="144" name="Drill_legend" color="7" fill="1" visible="yes" active="yes"/>
<layer number="151" name="HeatSink" color="7" fill="1" visible="yes" active="yes"/>
<layer number="199" name="Contour" color="7" fill="1" visible="yes" active="yes"/>
<layer number="200" name="200bmp" color="1" fill="10" visible="yes" active="yes"/>
<layer number="201" name="201bmp" color="2" fill="1" visible="no" active="no"/>
<layer number="202" name="202bmp" color="3" fill="1" visible="no" active="no"/>
<layer number="203" name="203bmp" color="4" fill="10" visible="yes" active="yes"/>
<layer number="204" name="204bmp" color="5" fill="10" visible="yes" active="yes"/>
<layer number="205" name="205bmp" color="6" fill="10" visible="yes" active="yes"/>
<layer number="206" name="206bmp" color="7" fill="10" visible="yes" active="yes"/>
<layer number="207" name="207bmp" color="8" fill="10" visible="yes" active="yes"/>
<layer number="208" name="208bmp" color="9" fill="10" visible="yes" active="yes"/>
<layer number="209" name="209bmp" color="7" fill="1" visible="no" active="yes"/>
<layer number="210" name="210bmp" color="7" fill="1" visible="no" active="yes"/>
<layer number="211" name="211bmp" color="7" fill="1" visible="yes" active="yes"/>
<layer number="212" name="212bmp" color="7" fill="1" visible="yes" active="yes"/>
<layer number="213" name="213bmp" color="7" fill="1" visible="yes" active="yes"/>
<layer number="214" name="214bmp" color="7" fill="1" visible="yes" active="yes"/>
<layer number="215" name="215bmp" color="7" fill="1" visible="yes" active="yes"/>
<layer number="216" name="216bmp" color="7" fill="1" visible="yes" active="yes"/>
<layer number="217" name="217bmp" color="18" fill="1" visible="no" active="no"/>
<layer number="218" name="218bmp" color="19" fill="1" visible="no" active="no"/>
<layer number="219" name="219bmp" color="20" fill="1" visible="no" active="no"/>
<layer number="220" name="220bmp" color="21" fill="1" visible="no" active="no"/>
<layer number="221" name="221bmp" color="22" fill="1" visible="no" active="no"/>
<layer number="222" name="222bmp" color="23" fill="1" visible="no" active="no"/>
<layer number="223" name="223bmp" color="24" fill="1" visible="no" active="no"/>
<layer number="224" name="224bmp" color="25" fill="1" visible="no" active="no"/>
<layer number="250" name="Descript" color="7" fill="1" visible="no" active="no"/>
<layer number="251" name="SMDround" color="7" fill="1" visible="no" active="no"/>
<layer number="254" name="cooling" color="7" fill="1" visible="yes" active="yes"/>
</layers>
<board>
<plain>
<wire x1="68" y1="0" x2="88" y2="0" width="0" layer="20"/>
<wire x1="88" y1="0" x2="88" y2="36" width="0" layer="20"/>
<wire x1="88" y1="36" x2="68" y2="36" width="0" layer="20"/>
<wire x1="68" y1="36" x2="68" y2="0" width="0" layer="20"/>
<wire x1="89" y1="36" x2="89" y2="0" width="0" layer="20"/>
<wire x1="109" y1="36" x2="89" y2="36" width="0" layer="20"/>
<wire x1="89" y1="0" x2="109" y2="0" width="0" layer="20"/>
<wire x1="109" y1="0" x2="109" y2="36" width="0" layer="20"/>
<hole x="71" y="3" drill="3.2"/>
<hole x="71" y="33" drill="3.2"/>
<hole x="85" y="3" drill="3.2"/>
<hole x="85" y="33" drill="3.2"/>
<hole x="92" y="33" drill="3.2"/>
<hole x="92" y="3" drill="3.2"/>
<hole x="106" y="3" drill="3.2"/>
<hole x="106" y="33" drill="3.2"/>
<text x="5.08" y="1.27" size="1.778" layer="21" font="vector" ratio="16">Evolvulator V02</text>
<text x="6.35" y="49.53" size="1.778" layer="21" font="vector" ratio="16">Wyss</text>
<text x="86.36" y="7.62" size="1.778" layer="21" font="vector" ratio="16" rot="R90">TurboPD V01</text>
<text x="106.68" y="8.89" size="1.778" layer="21" font="vector" ratio="16" rot="R90">TurboLED V01</text>
<text x="74.295" y="3.175" size="1.778" layer="21" font="vector" ratio="16">G V S</text>
<text x="95.25" y="3.175" size="1.778" layer="21" font="vector" ratio="16">-/+</text>
<circle x="71" y="3" radius="2.75" width="0.3048" layer="21"/>
<circle x="85" y="3" radius="2.75" width="0.3048" layer="21"/>
<circle x="92" y="3" radius="2.75" width="0.3048" layer="21"/>
<circle x="106" y="3" radius="2.75" width="0.3048" layer="21"/>
<circle x="106" y="33" radius="2.75" width="0.3048" layer="21"/>
<circle x="92" y="33" radius="2.75" width="0.3048" layer="21"/>
<circle x="85" y="33" radius="2.75" width="0.3048" layer="21"/>
<circle x="71" y="33" radius="2.75" width="0.3048" layer="21"/>
<dimension x1="0" y1="0" x2="66.04" y2="0" x3="33.02" y3="-5.08" layer="49" dtype="horizontal"/>
<dimension x1="68" y1="0" x2="88" y2="0" x3="78" y3="-5.08" layer="49" dtype="horizontal"/>
<dimension x1="92" y1="-0.81" x2="106" y2="-1.27" x3="99" y3="-5.08" layer="49" dtype="horizontal"/>
<dimension x1="109" y1="0" x2="109" y2="36" x3="125.73" y3="18" layer="49" dtype="vertical"/>
<dimension x1="109.81" y1="3" x2="109.22" y2="33" x3="115.57" y3="18" layer="49" dtype="vertical"/>
<dimension x1="-1.27" y1="0" x2="-1.27" y2="53.34" x3="-8.89" y3="26.67" layer="49" dtype="vertical"/>
</plain>
<libraries>
<library name="personal">
<packages>
<package name="DIL08-ROUND">
<description>&lt;b&gt;Dual In Line Package&lt;/b&gt;</description>
<wire x1="5.08" y1="2.921" x2="-5.08" y2="2.921" width="0.3048" layer="21"/>
<wire x1="-5.08" y1="-2.921" x2="5.08" y2="-2.921" width="0.3048" layer="21"/>
<wire x1="5.08" y1="2.921" x2="5.08" y2="-2.921" width="0.3048" layer="21"/>
<wire x1="-5.08" y1="2.921" x2="-5.08" y2="1.016" width="0.3048" layer="21"/>
<wire x1="-5.08" y1="-2.921" x2="-5.08" y2="-1.016" width="0.3048" layer="21"/>
<wire x1="-5.08" y1="1.016" x2="-5.08" y2="-1.016" width="0.3048" layer="21" curve="-180"/>
<pad name="1" x="-3.81" y="-3.81" drill="0.8128" diameter="1.6764" rot="R90"/>
<pad name="2" x="-1.27" y="-3.81" drill="0.8128" diameter="1.6764" rot="R90"/>
<pad name="7" x="-1.27" y="3.81" drill="0.8128" diameter="1.6764" rot="R90"/>
<pad name="8" x="-3.81" y="3.81" drill="0.8128" diameter="1.6764" rot="R90"/>
<pad name="3" x="1.27" y="-3.81" drill="0.8128" diameter="1.6764" rot="R90"/>
<pad name="4" x="3.81" y="-3.81" drill="0.8128" diameter="1.6764" rot="R90"/>
<pad name="6" x="1.27" y="3.81" drill="0.8128" diameter="1.6764" rot="R90"/>
<pad name="5" x="3.81" y="3.81" drill="0.8128" diameter="1.6764" rot="R90"/>
<text x="-5.334" y="-2.921" size="1.27" layer="25" font="vector" ratio="12" rot="R90">&gt;NAME</text>
<text x="-3.556" y="-0.635" size="1.27" layer="27" font="vector" ratio="12">&gt;VALUE</text>
</package>
<package name="SMA_DIODE">
<wire x1="-3.789" y1="-1.6" x2="-3.789" y2="1.6" width="0.3048" layer="21"/>
<wire x1="-3.789" y1="1.6" x2="3.816" y2="1.6" width="0.3048" layer="21"/>
<wire x1="3.816" y1="1.6" x2="3.816" y2="-1.6" width="0.3048" layer="21"/>
<wire x1="3.816" y1="-1.6" x2="-3.789" y2="-1.6" width="0.3048" layer="21"/>
<wire x1="0.3175" y1="-0.4445" x2="0.3175" y2="0.4445" width="0.3048" layer="21"/>
<wire x1="0.3175" y1="0.4445" x2="-0.6985" y2="0" width="0.3048" layer="21"/>
<wire x1="-0.6985" y1="0" x2="0.3175" y2="-0.4445" width="0.3048" layer="21"/>
<wire x1="-0.6985" y1="-0.4445" x2="-0.6985" y2="0.4445" width="0.3048" layer="21"/>
<smd name="C" x="-2.3495" y="0" dx="2.54" dy="2.54" layer="1"/>
<smd name="A" x="2.3495" y="0" dx="2.54" dy="2.54" layer="1" rot="R180"/>
<text x="-2.54" y="2.54" size="1.27" layer="25" font="vector" ratio="12">&gt;NAME</text>
<text x="-2.54" y="-3.81" size="1.27" layer="27" font="vector" ratio="12">&gt;VALUE</text>
</package>
<package name="SOT23_FET">
<wire x1="1.4224" y1="0.6604" x2="1.4224" y2="-0.6604" width="0.1524" layer="51"/>
<wire x1="1.4224" y1="-0.6604" x2="-1.4224" y2="-0.6604" width="0.1524" layer="51"/>
<wire x1="-1.4224" y1="-0.6604" x2="-1.4224" y2="0.6604" width="0.1524" layer="51"/>
<wire x1="-1.4224" y1="0.6604" x2="1.4224" y2="0.6604" width="0.1524" layer="51"/>
<smd name="D" x="0" y="1.1" dx="1" dy="1.4" layer="1"/>
<smd name="S" x="0.95" y="-1.1" dx="1" dy="1.4" layer="1"/>
<smd name="G" x="-0.95" y="-1.1" dx="1" dy="1.4" layer="1"/>
<text x="-3.175" y="3.175" size="1.27" layer="25" font="vector" ratio="12">&gt;NAME</text>
<text x="-3.175" y="-4.445" size="1.27" layer="27" font="vector" ratio="12">&gt;VALUE</text>
<rectangle x1="-0.2286" y1="0.7112" x2="0.2286" y2="1.2954" layer="51"/>
<rectangle x1="0.7112" y1="-1.2954" x2="1.1684" y2="-0.7112" layer="51"/>
<rectangle x1="-1.1684" y1="-1.2954" x2="-0.7112" y2="-0.7112" layer="51"/>
</package>
<package name="C0603">
<description>&lt;b&gt;CAPACITOR&lt;/b&gt;&lt;p&gt;
chip</description>
<wire x1="-1.473" y1="0.983" x2="1.473" y2="0.983" width="0.0508" layer="39"/>
<wire x1="1.473" y1="0.983" x2="1.473" y2="-0.983" width="0.0508" layer="39"/>
<wire x1="1.473" y1="-0.983" x2="-1.473" y2="-0.983" width="0.0508" layer="39"/>
<wire x1="-1.473" y1="-0.983" x2="-1.473" y2="0.983" width="0.0508" layer="39"/>
<wire x1="-0.356" y1="0.432" x2="0.356" y2="0.432" width="0.1016" layer="51"/>
<wire x1="-0.356" y1="-0.419" x2="0.356" y2="-0.419" width="0.1016" layer="51"/>
<smd name="1" x="-0.85" y="0" dx="1.1" dy="1" layer="1"/>
<smd name="2" x="0.85" y="0" dx="1.1" dy="1" layer="1"/>
<text x="-0.889" y="0.762" size="1.27" layer="25" font="vector" ratio="12">&gt;NAME</text>
<text x="-0.889" y="-2.032" size="1.27" layer="27" font="vector" ratio="12">&gt;VALUE</text>
<rectangle x1="-0.8382" y1="-0.4699" x2="-0.3381" y2="0.4801" layer="51"/>
<rectangle x1="0.3302" y1="-0.4699" x2="0.8303" y2="0.4801" layer="51"/>
<rectangle x1="-0.1999" y1="-0.3" x2="0.1999" y2="0.3" layer="35"/>
</package>
<package name="M0805">
<description>&lt;b&gt;RESISTOR&lt;/b&gt;&lt;p&gt;
MELF 0.10 W</description>
<wire x1="-1.973" y1="0.983" x2="1.973" y2="0.983" width="0.0508" layer="39"/>
<wire x1="1.973" y1="-0.983" x2="-1.973" y2="-0.983" width="0.0508" layer="39"/>
<wire x1="-1.973" y1="-0.983" x2="-1.973" y2="0.983" width="0.0508" layer="39"/>
<wire x1="1.973" y1="0.983" x2="1.973" y2="-0.983" width="0.0508" layer="39"/>
<wire x1="0.7112" y1="0.635" x2="-0.7112" y2="0.635" width="0.1524" layer="51"/>
<wire x1="0.7112" y1="-0.635" x2="-0.7112" y2="-0.635" width="0.1524" layer="51"/>
<smd name="1" x="-0.95" y="0" dx="1.3" dy="1.6" layer="1"/>
<smd name="2" x="0.95" y="0" dx="1.3" dy="1.6" layer="1"/>
<text x="-1.016" y="1.016" size="1.27" layer="25" font="vector" ratio="12">&gt;NAME</text>
<text x="-1.016" y="-2.286" size="1.27" layer="27" font="vector" ratio="12">&gt;VALUE</text>
<rectangle x1="-1.0414" y1="-0.7112" x2="-0.6858" y2="0.7112" layer="51"/>
<rectangle x1="0.6858" y1="-0.7112" x2="1.0414" y2="0.7112" layer="51"/>
<rectangle x1="-0.1999" y1="-0.5999" x2="0.1999" y2="0.5999" layer="35"/>
</package>
<package name="PJ-102A">
<wire x1="-4.5" y1="13.4" x2="4.5" y2="13.4" width="0.127" layer="51"/>
<wire x1="4.5" y1="13.4" x2="4.5" y2="-1" width="0.127" layer="51"/>
<wire x1="4.5" y1="-1" x2="-4.5" y2="-1" width="0.127" layer="51"/>
<wire x1="-4.5" y1="-1" x2="-4.5" y2="13.4" width="0.127" layer="51"/>
<pad name="RING_SW" x="-4.7" y="3" drill="3" diameter="4.8" rot="R180"/>
<pad name="TIP" x="0" y="0" drill="3" diameter="4.8" rot="R270"/>
<pad name="RING" x="0" y="6" drill="3" diameter="4.8" rot="R180"/>
<wire x1="-4.5" y1="-1" x2="4.5" y2="-1" width="0.4064" layer="21"/>
<wire x1="-4.5" y1="-1" x2="-4.5" y2="11.9" width="0.4064" layer="21"/>
<wire x1="4.5" y1="-1" x2="4.5" y2="11.9" width="0.4064" layer="21"/>
</package>
<package name="LED3MM">
<description>&lt;B&gt;LED&lt;/B&gt;&lt;p&gt;
3 mm, round</description>
<wire x1="1.5748" y1="-1.27" x2="1.5748" y2="1.27" width="0.254" layer="51"/>
<wire x1="-1.524" y1="0" x2="-1.1708" y2="0.9756" width="0.1524" layer="51" curve="-39.80361" cap="flat"/>
<wire x1="-1.524" y1="0" x2="-1.1391" y2="-1.0125" width="0.1524" layer="51" curve="41.633208" cap="flat"/>
<wire x1="1.1571" y1="0.9918" x2="1.524" y2="0" width="0.1524" layer="51" curve="-40.601165" cap="flat"/>
<wire x1="1.1708" y1="-0.9756" x2="1.524" y2="0" width="0.1524" layer="51" curve="39.80361" cap="flat"/>
<wire x1="0" y1="1.524" x2="1.2401" y2="0.8858" width="0.1524" layer="21" curve="-54.461337" cap="flat"/>
<wire x1="-1.2192" y1="0.9144" x2="0" y2="1.524" width="0.1524" layer="21" curve="-53.130102" cap="flat"/>
<wire x1="0" y1="-1.524" x2="1.203" y2="-0.9356" width="0.1524" layer="21" curve="52.126876" cap="flat"/>
<wire x1="-1.203" y1="-0.9356" x2="0" y2="-1.524" width="0.1524" layer="21" curve="52.126876" cap="flat"/>
<wire x1="-0.635" y1="0" x2="0" y2="0.635" width="0.1524" layer="51" curve="-90" cap="flat"/>
<wire x1="-1.016" y1="0" x2="0" y2="1.016" width="0.1524" layer="51" curve="-90" cap="flat"/>
<wire x1="0" y1="-0.635" x2="0.635" y2="0" width="0.1524" layer="51" curve="90" cap="flat"/>
<wire x1="0" y1="-1.016" x2="1.016" y2="0" width="0.1524" layer="51" curve="90" cap="flat"/>
<wire x1="0" y1="2.032" x2="1.561" y2="1.3009" width="0.254" layer="21" curve="-50.193108" cap="flat"/>
<wire x1="-1.7929" y1="0.9562" x2="0" y2="2.032" width="0.254" layer="21" curve="-61.926949" cap="flat"/>
<wire x1="0" y1="-2.032" x2="1.5512" y2="-1.3126" width="0.254" layer="21" curve="49.763022" cap="flat"/>
<wire x1="-1.7643" y1="-1.0082" x2="0" y2="-2.032" width="0.254" layer="21" curve="60.255215" cap="flat"/>
<wire x1="-2.032" y1="0" x2="-1.7891" y2="0.9634" width="0.254" layer="51" curve="-28.301701" cap="flat"/>
<wire x1="-2.032" y1="0" x2="-1.7306" y2="-1.065" width="0.254" layer="51" curve="31.60822" cap="flat"/>
<wire x1="-2.5908" y1="1.7272" x2="-1.8542" y2="1.7272" width="0.127" layer="21"/>
<wire x1="-2.2352" y1="1.3208" x2="-2.2352" y2="2.1082" width="0.127" layer="21"/>
<pad name="A" x="-1.27" y="0" drill="0.8128" diameter="1.6764" shape="octagon"/>
<pad name="K" x="1.27" y="0" drill="0.8128" diameter="1.6764" shape="octagon"/>
<text x="1.905" y="0.381" size="1.27" layer="25" font="vector" ratio="12">&gt;NAME</text>
<text x="1.905" y="-1.651" size="1.27" layer="27" font="vector" ratio="12">&gt;VALUE</text>
</package>
<package name="1X03_NB">
<pad name="1" x="-2.54" y="0" drill="1.016" diameter="1.6764" rot="R90"/>
<pad name="2" x="0" y="0" drill="1.016" diameter="1.6764" rot="R90"/>
<pad name="3" x="2.54" y="0" drill="1.016" diameter="1.6764" rot="R90"/>
<text x="-3.81" y="2.54" size="1.27" layer="25" font="vector" ratio="12">&gt;NAME</text>
</package>
<package name="1X03">
<description>&lt;b&gt;PIN HEADER&lt;/b&gt;</description>
<pad name="1" x="-2.54" y="0" drill="1.016" diameter="1.6764" rot="R90"/>
<pad name="2" x="0" y="0" drill="1.016" diameter="1.6764" rot="R90"/>
<pad name="3" x="2.54" y="0" drill="1.016" diameter="1.6764" rot="R90"/>
<text x="-3.81" y="2.54" size="1.27" layer="25" font="vector" ratio="12">&gt;NAME</text>
<wire x1="-5.08" y1="-2.54" x2="5.08" y2="-2.54" width="0.4064" layer="21"/>
<wire x1="5.08" y1="-2.54" x2="5.08" y2="5.08" width="0.4064" layer="21"/>
<wire x1="5.08" y1="5.08" x2="-5.08" y2="5.08" width="0.4064" layer="21"/>
<wire x1="-5.08" y1="5.08" x2="-5.08" y2="-2.54" width="0.4064" layer="21"/>
</package>
<package name="ARDUINOSHIELD-MAX">
<wire x1="-20.32" y1="0" x2="45.72" y2="0" width="0" layer="20"/>
<wire x1="45.72" y1="0" x2="45.72" y2="53.34" width="0" layer="20"/>
<wire x1="45.72" y1="53.34" x2="-20.32" y2="53.34" width="0" layer="20"/>
<wire x1="-20.32" y1="53.34" x2="-20.32" y2="0" width="0" layer="20"/>
<pad name="D4" x="33.02" y="50.8" drill="1" diameter="1.6764" shape="octagon"/>
<pad name="A0" x="30.48" y="2.54" drill="1" diameter="1.6764" shape="octagon"/>
<pad name="D3" x="35.56" y="50.8" drill="1" diameter="1.6764" shape="octagon"/>
<pad name="D2" x="38.1" y="50.8" drill="1" diameter="1.6764" shape="octagon"/>
<pad name="D1" x="40.64" y="50.8" drill="1" diameter="1.6764" shape="octagon"/>
<pad name="D0" x="43.18" y="50.8" drill="1" diameter="1.6764" shape="octagon"/>
<pad name="D5" x="30.48" y="50.8" drill="1" diameter="1.6764" shape="octagon"/>
<pad name="D6" x="27.94" y="50.8" drill="1" diameter="1.6764" shape="octagon"/>
<pad name="D7" x="25.4" y="50.8" drill="1" diameter="1.6764" shape="octagon"/>
<pad name="D8" x="21.336" y="50.8" drill="1" diameter="1.6764" shape="octagon"/>
<pad name="D9" x="18.796" y="50.8" drill="1" diameter="1.6764" shape="octagon"/>
<pad name="D10" x="16.256" y="50.8" drill="1" diameter="1.6764" shape="octagon"/>
<pad name="D11" x="13.716" y="50.8" drill="1" diameter="1.6764" shape="octagon"/>
<pad name="D12" x="11.176" y="50.8" drill="1" diameter="1.6764" shape="octagon"/>
<pad name="D13" x="8.636" y="50.8" drill="1" diameter="1.6764" shape="octagon"/>
<pad name="GND" x="6.096" y="50.8" drill="1" diameter="1.6764" shape="octagon"/>
<pad name="AREF" x="3.556" y="50.8" drill="1" diameter="1.6764" shape="octagon"/>
<pad name="A1" x="33.02" y="2.54" drill="1" diameter="1.6764" shape="octagon"/>
<pad name="A2" x="35.56" y="2.54" drill="1" diameter="1.6764" shape="octagon"/>
<pad name="A3" x="38.1" y="2.54" drill="1" diameter="1.6764" shape="octagon"/>
<pad name="A4" x="40.64" y="2.54" drill="1" diameter="1.6764" shape="octagon"/>
<pad name="A5" x="43.18" y="2.54" drill="1" diameter="1.6764" shape="octagon"/>
<pad name="VIN" x="25.4" y="2.54" drill="1" diameter="1.6764" shape="octagon"/>
<pad name="GND1" x="22.86" y="2.54" drill="1" diameter="1.6764" shape="octagon"/>
<pad name="GND2" x="20.32" y="2.54" drill="1" diameter="1.6764" shape="octagon"/>
<pad name="5V" x="17.78" y="2.54" drill="1" diameter="1.6764" shape="octagon"/>
<pad name="3V" x="15.24" y="2.54" drill="1" diameter="1.6764" shape="octagon"/>
<pad name="RESET" x="12.7" y="2.54" drill="1" diameter="1.6764" shape="octagon"/>
<text x="10.9119" y="3.81" size="1.016" layer="21" font="vector" ratio="12">RST</text>
<text x="14.4323" y="3.81" size="1.016" layer="21" font="vector" ratio="12">3v</text>
<text x="17.2263" y="3.81" size="1.016" layer="21" font="vector" ratio="12">5v</text>
<text x="20.4571" y="3.81" size="1.016" layer="21" font="vector" ratio="12">Gnd</text>
<text x="24.4653" y="3.81" size="1.016" layer="21" font="vector" ratio="12">Vin</text>
<text x="33.7921" y="0.4623" size="1.016" layer="21" font="vector" ratio="12">Analog In</text>
<text x="30.099" y="3.81" size="1.016" layer="21" font="vector" ratio="12">0</text>
<text x="32.639" y="3.81" size="1.016" layer="21" font="vector" ratio="12">1</text>
<text x="35.179" y="3.81" size="1.016" layer="21" font="vector" ratio="12">2</text>
<text x="37.719" y="3.81" size="1.016" layer="21" font="vector" ratio="12">3</text>
<text x="40.259" y="3.81" size="1.016" layer="21" font="vector" ratio="12">4</text>
<text x="42.799" y="3.81" size="1.016" layer="21" font="vector" ratio="12">5</text>
<text x="4.445" y="49.53" size="1.016" layer="21" font="vector" ratio="12" rot="R180">ARef</text>
<text x="7.62" y="49.53" size="1.016" layer="21" font="vector" ratio="12" rot="R180">Gnd</text>
<text x="9.779" y="49.53" size="1.016" layer="21" font="vector" ratio="12" rot="R180">13</text>
<text x="12.319" y="49.53" size="1.016" layer="21" font="vector" ratio="12" rot="R180">12</text>
<text x="14.859" y="49.53" size="1.016" layer="21" font="vector" ratio="12" rot="R180">11</text>
<text x="17.399" y="49.53" size="1.016" layer="21" font="vector" ratio="12" rot="R180">10</text>
<text x="19.431" y="49.53" size="1.016" layer="21" font="vector" ratio="12" rot="R180">9</text>
<text x="21.971" y="49.53" size="1.016" layer="21" font="vector" ratio="12" rot="R180">8</text>
<text x="26.035" y="49.53" size="1.016" layer="21" font="vector" ratio="12" rot="R180">7</text>
<text x="28.575" y="49.53" size="1.016" layer="21" font="vector" ratio="12" rot="R180">6</text>
<text x="31.115" y="49.53" size="1.016" layer="21" font="vector" ratio="12" rot="R180">5</text>
<text x="33.655" y="49.53" size="1.016" layer="21" font="vector" ratio="12" rot="R180">4</text>
<text x="36.195" y="49.53" size="1.016" layer="21" font="vector" ratio="12" rot="R180">3</text>
<text x="38.735" y="49.53" size="1.016" layer="21" font="vector" ratio="12" rot="R180">2</text>
<text x="41.275" y="49.53" size="1.016" layer="21" font="vector" ratio="12" rot="R180">1</text>
<text x="43.815" y="49.53" size="1.016" layer="21" font="vector" ratio="12" rot="R180">0</text>
<text x="11.303" y="52.07" size="1.016" layer="21" font="vector" ratio="12">Digital I/O</text>
<text x="30.607" y="52.07" size="1.016" layer="21" font="vector" ratio="12">Digital I/O</text>
</package>
<package name="ALPS_POT_9MM_RA">
<description>ALPS POT
689-RK09L11A2S</description>
<pad name="1" x="-2.5" y="5" drill="1"/>
<pad name="2" x="0" y="5" drill="1"/>
<pad name="3" x="2.5" y="5" drill="1"/>
<pad name="MOUNT0" x="-5" y="9.1" drill="2"/>
<pad name="MOUNT1" x="5" y="9.1" drill="2"/>
<text x="-3" y="7" size="1.27" layer="25" font="vector" ratio="12">&gt;NAME</text>
<wire x1="6.05" y1="0" x2="6.05" y2="11" width="0.254" layer="21"/>
<wire x1="6.05" y1="11" x2="-6.05" y2="11" width="0.254" layer="21"/>
<wire x1="-6.05" y1="11" x2="-6.05" y2="0" width="0.254" layer="21"/>
</package>
</packages>
</library>
</libraries>
<attributes>
</attributes>
<variantdefs>
</variantdefs>
<classes>
<class number="0" name="default" width="0" drill="0">
</class>
</classes>
<designrules>
<description language="en">&lt;b&gt;EAGLE Design Rules&lt;/b&gt;
&lt;p&gt;
The default Design Rules have been set to cover
a wide range of applications. Your particular design
may have different requirements, so please make the
necessary adjustments and save your customized
design rules under a new name.</description>
<param name="layerSetup" value="(1*16)"/>
<param name="mtCopper" value="0.035mm 0.035mm 0.035mm 0.035mm 0.035mm 0.035mm 0.035mm 0.035mm 0.035mm 0.035mm 0.035mm 0.035mm 0.035mm 0.035mm 0.035mm 0.035mm"/>
<param name="mtIsolate" value="1.5mm 0.15mm 0.2mm 0.15mm 0.2mm 0.15mm 0.2mm 0.15mm 0.2mm 0.15mm 0.2mm 0.15mm 0.2mm 0.15mm 0.2mm"/>
<param name="mdWireWire" value="12mil"/>
<param name="mdWirePad" value="12mil"/>
<param name="mdWireVia" value="12mil"/>
<param name="mdPadPad" value="12mil"/>
<param name="mdPadVia" value="12mil"/>
<param name="mdViaVia" value="12mil"/>
<param name="mdSmdPad" value="8mil"/>
<param name="mdSmdVia" value="8mil"/>
<param name="mdSmdSmd" value="8mil"/>
<param name="mdViaViaSameLayer" value="8mil"/>
<param name="mnLayersViaInSmd" value="2"/>
<param name="mdCopperDimension" value="10mil"/>
<param name="mdDrill" value="8mil"/>
<param name="mdSmdStop" value="0mil"/>
<param name="msWidth" value="12mil"/>
<param name="msDrill" value="20mil"/>
<param name="msMicroVia" value="9.99mm"/>
<param name="msBlindViaRatio" value="0.5"/>
<param name="rvPadTop" value="0.25"/>
<param name="rvPadInner" value="0.25"/>
<param name="rvPadBottom" value="0.25"/>
<param name="rvViaOuter" value="0.25"/>
<param name="rvViaInner" value="0.25"/>
<param name="rvMicroViaOuter" value="0.25"/>
<param name="rvMicroViaInner" value="0.25"/>
<param name="rlMinPadTop" value="12mil"/>
<param name="rlMaxPadTop" value="20mil"/>
<param name="rlMinPadInner" value="10mil"/>
<param name="rlMaxPadInner" value="20mil"/>
<param name="rlMinPadBottom" value="12mil"/>
<param name="rlMaxPadBottom" value="20mil"/>
<param name="rlMinViaOuter" value="10mil"/>
<param name="rlMaxViaOuter" value="20mil"/>
<param name="rlMinViaInner" value="10mil"/>
<param name="rlMaxViaInner" value="20mil"/>
<param name="rlMinMicroViaOuter" value="4mil"/>
<param name="rlMaxMicroViaOuter" value="20mil"/>
<param name="rlMinMicroViaInner" value="4mil"/>
<param name="rlMaxMicroViaInner" value="20mil"/>
<param name="psTop" value="-1"/>
<param name="psBottom" value="-1"/>
<param name="psFirst" value="-1"/>
<param name="psElongationLong" value="100"/>
<param name="psElongationOffset" value="100"/>
<param name="mvStopFrame" value="1"/>
<param name="mvCreamFrame" value="0"/>
<param name="mlMinStopFrame" value="4mil"/>
<param name="mlMaxStopFrame" value="4mil"/>
<param name="mlMinCreamFrame" value="0mil"/>
<param name="mlMaxCreamFrame" value="0mil"/>
<param name="mlViaStopLimit" value="25mil"/>
<param name="srRoundness" value="0"/>
<param name="srMinRoundness" value="0mil"/>
<param name="srMaxRoundness" value="0mil"/>
<param name="slThermalIsolate" value="10mil"/>
<param name="slThermalsForVias" value="0"/>
<param name="dpMaxLengthDifference" value="10mm"/>
<param name="dpGapFactor" value="2.5"/>
<param name="checkGrid" value="0"/>
<param name="checkAngle" value="0"/>
<param name="checkFont" value="1"/>
<param name="checkRestrict" value="1"/>
<param name="useDiameter" value="13"/>
<param name="maxErrors" value="50"/>
</designrules>
<autorouter>
<pass name="Default">
<param name="RoutingGrid" value="50mil"/>
<param name="tpViaShape" value="round"/>
<param name="PrefDir.1" value="|"/>
<param name="PrefDir.2" value="0"/>
<param name="PrefDir.3" value="0"/>
<param name="PrefDir.4" value="0"/>
<param name="PrefDir.5" value="0"/>
<param name="PrefDir.6" value="0"/>
<param name="PrefDir.7" value="0"/>
<param name="PrefDir.8" value="0"/>
<param name="PrefDir.9" value="0"/>
<param name="PrefDir.10" value="0"/>
<param name="PrefDir.11" value="0"/>
<param name="PrefDir.12" value="0"/>
<param name="PrefDir.13" value="0"/>
<param name="PrefDir.14" value="0"/>
<param name="PrefDir.15" value="0"/>
<param name="PrefDir.16" value="-"/>
<param name="cfVia" value="8"/>
<param name="cfNonPref" value="5"/>
<param name="cfChangeDir" value="2"/>
<param name="cfOrthStep" value="2"/>
<param name="cfDiagStep" value="3"/>
<param name="cfExtdStep" value="0"/>
<param name="cfBonusStep" value="1"/>
<param name="cfMalusStep" value="1"/>
<param name="cfPadImpact" value="4"/>
<param name="cfSmdImpact" value="4"/>
<param name="cfBusImpact" value="0"/>
<param name="cfHugging" value="3"/>
<param name="cfAvoid" value="4"/>
<param name="cfPolygon" value="10"/>
<param name="cfBase.1" value="0"/>
<param name="cfBase.2" value="1"/>
<param name="cfBase.3" value="1"/>
<param name="cfBase.4" value="1"/>
<param name="cfBase.5" value="1"/>
<param name="cfBase.6" value="1"/>
<param name="cfBase.7" value="1"/>
<param name="cfBase.8" value="1"/>
<param name="cfBase.9" value="1"/>
<param name="cfBase.10" value="1"/>
<param name="cfBase.11" value="1"/>
<param name="cfBase.12" value="1"/>
<param name="cfBase.13" value="1"/>
<param name="cfBase.14" value="1"/>
<param name="cfBase.15" value="1"/>
<param name="cfBase.16" value="0"/>
<param name="mnVias" value="20"/>
<param name="mnSegments" value="9999"/>
<param name="mnExtdSteps" value="9999"/>
<param name="mnRipupLevel" value="10"/>
<param name="mnRipupSteps" value="100"/>
<param name="mnRipupTotal" value="100"/>
</pass>
<pass name="Follow-me" refer="Default" active="yes">
</pass>
<pass name="Busses" refer="Default" active="yes">
<param name="cfNonPref" value="4"/>
<param name="cfBusImpact" value="4"/>
<param name="cfHugging" value="0"/>
<param name="mnVias" value="0"/>
</pass>
<pass name="Route" refer="Default" active="yes">
</pass>
<pass name="Optimize1" refer="Default" active="yes">
<param name="cfVia" value="99"/>
<param name="cfExtdStep" value="10"/>
<param name="cfHugging" value="1"/>
<param name="mnExtdSteps" value="1"/>
<param name="mnRipupLevel" value="0"/>
</pass>
<pass name="Optimize2" refer="Optimize1" active="yes">
<param name="cfNonPref" value="0"/>
<param name="cfChangeDir" value="6"/>
<param name="cfExtdStep" value="0"/>
<param name="cfBonusStep" value="2"/>
<param name="cfMalusStep" value="2"/>
<param name="cfPadImpact" value="2"/>
<param name="cfSmdImpact" value="2"/>
<param name="cfHugging" value="0"/>
</pass>
<pass name="Optimize3" refer="Optimize2" active="yes">
<param name="cfChangeDir" value="8"/>
<param name="cfPadImpact" value="0"/>
<param name="cfSmdImpact" value="0"/>
</pass>
<pass name="Optimize4" refer="Optimize3" active="yes">
<param name="cfChangeDir" value="25"/>
</pass>
</autorouter>
<elements>
<element name="IC1" library="personal" package="DIL08-ROUND" value="OPT101N" x="78" y="25.875" smashed="yes" rot="MR270">
<attribute name="NAME" x="81.28" y="31.75" size="1.27" layer="26" font="vector" ratio="12" rot="MR0"/>
</element>
<element name="D0" library="personal" package="SMA_DIODE" value="S1G" x="34.29" y="29.21" smashed="yes">
<attribute name="NAME" x="31.75" y="31.75" size="1.27" layer="25" font="vector" ratio="12"/>
</element>
<element name="D6" library="personal" package="SMA_DIODE" value="S1G" x="18.415" y="9.525" smashed="yes" rot="R270">
<attribute name="NAME" x="20.955" y="12.065" size="1.27" layer="25" font="vector" ratio="12" rot="R270"/>
</element>
<element name="Q0" library="personal" package="SOT23_FET" value="AO7400" x="41.91" y="29.21" smashed="yes" rot="R90">
<attribute name="NAME" x="39.37" y="30.48" size="1.27" layer="25" font="vector" ratio="12"/>
</element>
<element name="D1" library="personal" package="SMA_DIODE" value="S1G" x="34.29" y="35.56" smashed="yes">
<attribute name="NAME" x="35.56" y="31.75" size="1.27" layer="25" font="vector" ratio="12"/>
</element>
<element name="Q1" library="personal" package="SOT23_FET" value="AO7400" x="41.91" y="35.56" smashed="yes" rot="R90">
<attribute name="NAME" x="39.37" y="33.02" size="1.27" layer="25" font="vector" ratio="12"/>
</element>
<element name="Q3" library="personal" package="SOT23_FET" value="AO7400" x="26.67" y="35.56" smashed="yes" rot="R90">
<attribute name="NAME" x="24.13" y="33.02" size="1.27" layer="25" font="vector" ratio="12"/>
</element>
<element name="D2" library="personal" package="SMA_DIODE" value="S1G" x="19.05" y="29.21" smashed="yes">
<attribute name="NAME" x="16.51" y="31.75" size="1.27" layer="25" font="vector" ratio="12"/>
</element>
<element name="Q2" library="personal" package="SOT23_FET" value="AO7400" x="26.67" y="29.21" smashed="yes" rot="R90">
<attribute name="NAME" x="24.13" y="30.48" size="1.27" layer="25" font="vector" ratio="12"/>
</element>
<element name="D3" library="personal" package="SMA_DIODE" value="S1G" x="19.05" y="35.56" smashed="yes">
<attribute name="NAME" x="20.32" y="31.75" size="1.27" layer="25" font="vector" ratio="12"/>
</element>
<element name="Q4" library="personal" package="SOT23_FET" value="AO7400" x="52.07" y="33.02" smashed="yes" rot="R90">
<attribute name="NAME" x="48.895" y="34.29" size="1.27" layer="25" font="vector" ratio="12"/>
</element>
<element name="D4" library="personal" package="SMA_DIODE" value="S1G" x="49.53" y="29.21" smashed="yes">
<attribute name="NAME" x="46.99" y="31.75" size="1.27" layer="25" font="vector" ratio="12"/>
<attribute name="VALUE" x="46.99" y="25.4" size="1.27" layer="27" font="vector" ratio="12"/>
</element>
<element name="C2" library="personal" package="C0603" value="" x="75.61" y="16.51" smashed="yes" rot="R90">
<attribute name="NAME" x="74.295" y="15.24" size="1.27" layer="25" font="vector" ratio="12" rot="R90"/>
<attribute name="VALUE" x="77.642" y="15.621" size="1.27" layer="27" font="vector" ratio="12" rot="R90"/>
</element>
<element name="C3" library="personal" package="C0603" value="" x="83.23" y="16.51" smashed="yes" rot="R90">
<attribute name="NAME" x="81.915" y="15.24" size="1.27" layer="25" font="vector" ratio="12" rot="R90"/>
<attribute name="VALUE" x="85.262" y="15.621" size="1.27" layer="27" font="vector" ratio="12" rot="R90"/>
</element>
<element name="C6" library="personal" package="C0603" value="" x="8.89" y="39.37" smashed="yes">
<attribute name="NAME" x="7.62" y="40.64" size="1.27" layer="25" font="vector" ratio="12"/>
<attribute name="VALUE" x="8.001" y="37.338" size="1.27" layer="27" font="vector" ratio="12"/>
</element>
<element name="C5" library="personal" package="C0603" value="" x="78.105" y="28.575" smashed="yes" rot="R180">
<attribute name="NAME" x="79.375" y="26.67" size="1.27" layer="25" font="vector" ratio="12" rot="R180"/>
<attribute name="VALUE" x="78.994" y="30.607" size="1.27" layer="27" font="vector" ratio="12" rot="R180"/>
</element>
<element name="C4" library="personal" package="C0603" value="" x="76.88" y="11.43" smashed="yes">
<attribute name="NAME" x="76.2" y="12.7" size="1.27" layer="25" font="vector" ratio="12"/>
<attribute name="VALUE" x="75.991" y="9.398" size="1.27" layer="27" font="vector" ratio="12"/>
</element>
<element name="R8" library="personal" package="M0805" value="" x="71.71" y="16.51" smashed="yes" rot="R270">
<attribute name="NAME" x="70.485" y="15.24" size="1.27" layer="25" font="vector" ratio="12" rot="R90"/>
<attribute name="VALUE" x="69.424" y="17.526" size="1.27" layer="27" font="vector" ratio="12" rot="R270"/>
</element>
<element name="R9" library="personal" package="M0805" value="" x="79.33" y="16.51" smashed="yes" rot="R270">
<attribute name="NAME" x="78.105" y="15.24" size="1.27" layer="25" font="vector" ratio="12" rot="R90"/>
<attribute name="VALUE" x="77.044" y="17.526" size="1.27" layer="27" font="vector" ratio="12" rot="R270"/>
</element>
<element name="R10" library="personal" package="M0805" value="" x="81.96" y="11.43" smashed="yes" rot="R180">
<attribute name="NAME" x="80.69" y="12.7" size="1.27" layer="25" font="vector" ratio="12"/>
<attribute name="VALUE" x="82.976" y="13.716" size="1.27" layer="27" font="vector" ratio="12" rot="R180"/>
</element>
<element name="R1" library="personal" package="M0805" value="" x="35.56" y="13.335" rot="R90"/>
<element name="U$2" library="personal" package="PJ-102A" value="2.1MMJACKTHM" x="12" y="12" rot="R90"/>
<element name="LED" library="personal" package="LED3MM" value="" x="99" y="25.875" smashed="yes" rot="MR0">
<attribute name="VALUE" x="97.095" y="24.224" size="1.27" layer="28" font="vector" ratio="12" rot="MR0"/>
</element>
<element name="R2" library="personal" package="M0805" value="" x="100.33" y="17.78" rot="R270"/>
<element name="LOAD0" library="personal" package="1X03" value="" x="31.75" y="20.32"/>
<element name="LOAD1" library="personal" package="1X03" value="" x="31.75" y="41.91"/>
<element name="LOAD3" library="personal" package="1X03" value="" x="19.05" y="41.91"/>
<element name="LOAD2" library="personal" package="1X03" value="" x="19.05" y="20.32"/>
<element name="LEDIN" library="personal" package="1X03_NB" value="" x="99" y="7" smashed="yes" rot="MR0"/>
<element name="SNSIN" library="personal" package="1X03_NB" value="" x="78" y="7" smashed="yes"/>
<element name="FAN" library="personal" package="1X03" value="" x="44.45" y="20.32"/>
<element name="PHOTO0" library="personal" package="1X03" value="" x="44.45" y="10.16"/>
<element name="PHOTO1" library="personal" package="1X03" value="" x="57.15" y="10.16"/>
<element name="LED0" library="personal" package="1X03" value="" x="57.15" y="20.32"/>
<element name="LED1" library="personal" package="1X03" value="" x="57.15" y="41.91"/>
<element name="SERVO" library="personal" package="1X03" value="" x="44.45" y="41.91"/>
<element name="U$1" library="personal" package="ARDUINOSHIELD-MAX" value="ARDUINOMAX" x="20.32" y="0"/>
<element name="POT0" library="personal" package="ALPS_POT_9MM_RA" value="RK09LRA" x="0" y="29.21" rot="R270"/>
<element name="R0" library="personal" package="M0805" value="" x="3.81" y="39.37" smashed="yes" rot="R180">
<attribute name="NAME" x="2.54" y="40.64" size="1.27" layer="25" font="vector" ratio="12"/>
<attribute name="VALUE" x="4.826" y="41.656" size="1.27" layer="27" font="vector" ratio="12" rot="R180"/>
</element>
<element name="R4" library="personal" package="M0805" value="" x="25.4" y="15.24" smashed="yes">
<attribute name="NAME" x="27.94" y="15.24" size="1.27" layer="25" font="vector" ratio="12"/>
<attribute name="VALUE" x="24.384" y="12.954" size="1.27" layer="27" font="vector" ratio="12"/>
</element>
<element name="R3" library="personal" package="M0805" value="" x="25.4" y="11.43" smashed="yes">
<attribute name="NAME" x="27.94" y="11.43" size="1.27" layer="25" font="vector" ratio="12"/>
<attribute name="VALUE" x="24.384" y="9.144" size="1.27" layer="27" font="vector" ratio="12"/>
</element>
<element name="C1" library="personal" package="C0603" value="" x="46.99" y="36.83" smashed="yes" rot="R180">
<attribute name="NAME" x="45.72" y="34.29" size="1.27" layer="25" font="vector" ratio="12"/>
<attribute name="VALUE" x="47.879" y="38.862" size="1.27" layer="27" font="vector" ratio="12" rot="R180"/>
</element>
</elements>
<signals>
<signal name="N$1">
<contactref element="R1" pad="2"/>
<contactref element="C1" pad="1"/>
<wire x1="35.56" y1="14.285" x2="36.83" y2="16.51" width="0.8128" layer="1"/>
<wire x1="36.83" y1="16.51" x2="52.07" y2="16.51" width="0.8128" layer="1"/>
<wire x1="52.07" y1="16.51" x2="52.07" y2="21.59" width="0.8128" layer="1"/>
<wire x1="52.07" y1="21.59" x2="55.88" y2="25.4" width="0.8128" layer="1"/>
<wire x1="55.88" y1="25.4" x2="55.88" y2="38.1" width="0.8128" layer="1"/>
<wire x1="55.88" y1="38.1" x2="53.34" y2="38.1" width="0.8128" layer="1"/>
<via x="53.34" y="38.1" extent="1-16" drill="0.6"/>
<wire x1="53.34" y1="38.1" x2="44.45" y2="38.1" width="0.8128" layer="16"/>
<wire x1="47.84" y1="36.83" x2="48.26" y2="36.83" width="0.8128" layer="1"/>
<wire x1="48.26" y1="36.83" x2="48.26" y2="39.37" width="0.8128" layer="1"/>
<wire x1="48.26" y1="39.37" x2="44.45" y2="39.37" width="0.8128" layer="1"/>
<contactref element="SERVO" pad="2"/>
<wire x1="44.45" y1="41.91" x2="44.45" y2="38.1" width="0.8128" layer="16"/>
<wire x1="44.45" y1="39.37" x2="44.45" y2="41.91" width="0.8128" layer="1"/>
</signal>
<signal name="GND">
<contactref element="Q0" pad="S"/>
<contactref element="Q1" pad="S"/>
<contactref element="Q3" pad="S"/>
<contactref element="Q2" pad="S"/>
<contactref element="Q4" pad="S"/>
<contactref element="D6" pad="A"/>
<contactref element="U$2" pad="RING"/>
<contactref element="U$2" pad="RING_SW"/>
<contactref element="U$1" pad="GND1"/>
<contactref element="U$1" pad="GND2"/>
<contactref element="C6" pad="2"/>
<contactref element="POT0" pad="3"/>
<contactref element="PHOTO0" pad="1"/>
<contactref element="PHOTO1" pad="1"/>
<contactref element="C1" pad="2"/>
<polygon width="0.4064" layer="16">
<vertex x="1.27" y="46.99"/>
<vertex x="12.7" y="46.99"/>
<vertex x="12.7" y="20.32"/>
<vertex x="3.81" y="20.32"/>
<vertex x="3.81" y="15.24"/>
<vertex x="2.54" y="15.24"/>
<vertex x="2.54" y="3.81"/>
<vertex x="24.13" y="3.81"/>
<vertex x="24.13" y="13.97"/>
<vertex x="29.21" y="13.97"/>
<vertex x="29.21" y="16.51"/>
<vertex x="30.48" y="16.51"/>
<vertex x="30.48" y="1.27"/>
<vertex x="1.27" y="1.27"/>
</polygon>
<polygon width="0.4064" layer="16">
<vertex x="12.7" y="19.05"/>
<vertex x="5.08" y="19.05"/>
<vertex x="5.08" y="5.08"/>
<vertex x="22.86" y="5.08"/>
<vertex x="22.86" y="15.24"/>
<vertex x="29.21" y="15.24"/>
<vertex x="29.21" y="46.99"/>
<vertex x="13.97" y="46.99"/>
<vertex x="13.97" y="19.05"/>
</polygon>
<polygon width="0.4064" layer="16">
<vertex x="38.1" y="6.35"/>
<vertex x="39.37" y="6.35"/>
<vertex x="39.37" y="1.27"/>
<vertex x="48.26" y="1.27"/>
<vertex x="48.26" y="6.35"/>
<vertex x="49.53" y="6.35"/>
<vertex x="49.53" y="1.27"/>
<vertex x="64.77" y="1.27"/>
<vertex x="64.77" y="16.51"/>
<vertex x="41.91" y="16.51"/>
<vertex x="41.91" y="10.16"/>
<vertex x="45.72" y="10.16"/>
<vertex x="45.72" y="7.62"/>
<vertex x="40.64" y="7.62"/>
<vertex x="40.64" y="17.78"/>
<vertex x="54.61" y="17.78"/>
<vertex x="54.61" y="46.99"/>
<vertex x="29.21" y="46.99"/>
<vertex x="29.21" y="15.24"/>
<vertex x="38.1" y="15.24"/>
</polygon>
<polygon width="0.4064" layer="16">
<vertex x="53.34" y="21.59"/>
<vertex x="50.8" y="21.59"/>
<vertex x="50.8" y="17.78"/>
<vertex x="64.77" y="17.78"/>
<vertex x="64.77" y="46.99"/>
<vertex x="55.88" y="46.99"/>
<vertex x="55.88" y="21.59"/>
</polygon>
<via x="59.69" y="33.02" extent="1-16" drill="0.7"/>
<via x="10.16" y="43.18" extent="1-16" drill="0.7"/>
<wire x1="9.74" y1="39.37" x2="10.16" y2="43.18" width="0.3048" layer="1"/>
<wire x1="18.415" y1="7.1755" x2="17.78" y2="6.35" width="1.4224" layer="1"/>
<wire x1="17.78" y1="6.35" x2="10.16" y2="6.35" width="1.4224" layer="1"/>
<wire x1="10.16" y1="6.35" x2="9" y2="7.3" width="1.4224" layer="1"/>
<wire x1="46.14" y1="36.83" x2="43.18" y2="36.83" width="0.8128" layer="1"/>
<wire x1="43.18" y1="36.83" x2="43.01" y2="36.51" width="0.8128" layer="1"/>
<via x="24.765" y="32.385" extent="1-16" drill="0.6"/>
<via x="27.305" y="32.385" extent="1-16" drill="0.6"/>
<via x="24.765" y="38.735" extent="1-16" drill="0.6"/>
<via x="26.67" y="38.735" extent="1-16" drill="0.6"/>
<via x="40.005" y="38.735" extent="1-16" drill="0.6"/>
<via x="42.545" y="38.735" extent="1-16" drill="0.6"/>
<via x="40.005" y="32.385" extent="1-16" drill="0.6"/>
<via x="42.545" y="32.385" extent="1-16" drill="0.6"/>
<via x="53.34" y="35.56" extent="1-16" drill="0.6"/>
<wire x1="53.17" y1="33.97" x2="53.34" y2="35.56" width="0.3048" layer="1"/>
<polygon width="0.3048" layer="1">
<vertex x="39.37" y="33.02"/>
<vertex x="39.37" y="31.75"/>
<vertex x="43.18" y="31.75"/>
<vertex x="43.18" y="33.02"/>
</polygon>
<polygon width="0.3048" layer="1">
<vertex x="43.18" y="38.1"/>
<vertex x="43.18" y="39.37"/>
<vertex x="39.37" y="39.37"/>
<vertex x="39.37" y="38.1"/>
</polygon>
<polygon width="0.3048" layer="1">
<vertex x="24.13" y="38.1"/>
<vertex x="27.305" y="38.1"/>
<vertex x="27.305" y="39.37"/>
<vertex x="24.13" y="39.37"/>
</polygon>
<polygon width="0.3048" layer="1">
<vertex x="24.13" y="33.02"/>
<vertex x="24.13" y="31.75"/>
<vertex x="27.94" y="31.75"/>
<vertex x="27.94" y="33.02"/>
</polygon>
<wire x1="26.67" y1="38.735" x2="27.94" y2="38.1" width="0.3048" layer="1"/>
<wire x1="27.94" y1="38.1" x2="27.94" y2="36.83" width="0.3048" layer="1"/>
<wire x1="27.94" y1="36.83" x2="27.77" y2="36.51" width="0.3048" layer="1"/>
<wire x1="27.305" y1="32.385" x2="27.94" y2="31.75" width="0.3048" layer="1"/>
<wire x1="27.94" y1="31.75" x2="27.94" y2="30.48" width="0.3048" layer="1"/>
<wire x1="27.77" y1="30.16" x2="27.94" y2="30.48" width="0.3048" layer="1"/>
<wire x1="43.18" y1="36.83" x2="43.18" y2="38.1" width="0.3048" layer="1"/>
<wire x1="43.18" y1="38.1" x2="41.91" y2="39.37" width="0.3048" layer="1"/>
<contactref element="SERVO" pad="1"/>
<wire x1="43.01" y1="30.16" x2="43.18" y2="30.48" width="0.3048" layer="1"/>
<wire x1="43.18" y1="30.48" x2="43.18" y2="31.75" width="0.3048" layer="1"/>
<wire x1="43.18" y1="31.75" x2="42.545" y2="32.385" width="0.3048" layer="1"/>
</signal>
<signal name="N$2">
<contactref element="U$1" pad="A1"/>
<contactref element="PHOTO0" pad="3"/>
<wire x1="53.34" y1="2.54" x2="46.99" y2="10.16" width="0.3048" layer="1"/>
</signal>
<signal name="5V">
<contactref element="U$1" pad="5V"/>
<contactref element="R1" pad="1"/>
<contactref element="C6" pad="1"/>
<contactref element="R0" pad="1"/>
<contactref element="PHOTO0" pad="2"/>
<contactref element="PHOTO1" pad="2"/>
<wire x1="38.1" y1="2.54" x2="35.56" y2="5.08" width="0.8128" layer="1"/>
<wire x1="8.04" y1="39.37" x2="8.89" y2="36.83" width="0.3048" layer="1"/>
<wire x1="8.89" y1="36.83" x2="11.43" y2="36.83" width="0.3048" layer="1"/>
<wire x1="11.43" y1="36.83" x2="11.43" y2="21.59" width="0.3048" layer="1"/>
<wire x1="11.43" y1="21.59" x2="2.54" y2="21.59" width="0.3048" layer="1"/>
<wire x1="2.54" y1="21.59" x2="2.54" y2="3.81" width="0.3048" layer="1"/>
<wire x1="2.54" y1="3.81" x2="26.67" y2="3.81" width="0.3048" layer="1"/>
<wire x1="26.67" y1="3.81" x2="26.67" y2="10.16" width="0.3048" layer="1"/>
<wire x1="35.56" y1="5.08" x2="35.56" y2="6.985" width="0.8128" layer="1"/>
<via x="35.56" y="6.985" extent="1-16" drill="0.7"/>
<wire x1="35.56" y1="6.985" x2="35.56" y2="10.16" width="0.8128" layer="16"/>
<via x="35.56" y="10.16" extent="1-16" drill="0.7"/>
<wire x1="35.56" y1="10.16" x2="35.56" y2="12.7" width="0.8128" layer="1"/>
<wire x1="26.67" y1="10.16" x2="35.56" y2="10.16" width="0.3048" layer="1"/>
<wire x1="35.56" y1="10.16" x2="38.1" y2="8.255" width="0.3048" layer="1"/>
<wire x1="38.1" y1="8.255" x2="43.18" y2="8.255" width="0.3048" layer="1"/>
<wire x1="43.18" y1="8.255" x2="44.45" y2="10.16" width="0.3048" layer="1"/>
<wire x1="44.45" y1="10.16" x2="44.45" y2="12.7" width="0.3048" layer="1"/>
<wire x1="44.45" y1="12.7" x2="57.15" y2="12.7" width="0.3048" layer="1"/>
<wire x1="57.15" y1="12.7" x2="57.15" y2="10.16" width="0.3048" layer="1"/>
<wire x1="4.76" y1="39.37" x2="8.04" y2="39.37" width="0.3048" layer="1"/>
<wire x1="35.56" y1="12.7" x2="35.56" y2="12.385" width="0" layer="19" extent="1-1"/>
</signal>
<signal name="3V">
<contactref element="U$1" pad="3V"/>
<contactref element="LED1" pad="2"/>
<contactref element="LED0" pad="2"/>
<wire x1="35.56" y1="2.54" x2="33.655" y2="3.81" width="0.3048" layer="1"/>
<via x="33.655" y="7.62" extent="1-16" drill="0.7"/>
<via x="37.465" y="11.43" extent="1-16" drill="0.7"/>
<wire x1="37.465" y1="11.43" x2="37.465" y2="15.24" width="0.3048" layer="1"/>
<wire x1="37.465" y1="15.24" x2="57.15" y2="15.24" width="0.3048" layer="1"/>
<wire x1="57.15" y1="15.24" x2="57.15" y2="20.32" width="0.3048" layer="1"/>
<wire x1="57.15" y1="20.32" x2="57.15" y2="41.91" width="0.3048" layer="1"/>
<wire x1="33.655" y1="7.62" x2="33.655" y2="11.43" width="0.3048" layer="16"/>
<wire x1="33.655" y1="11.43" x2="37.465" y2="11.43" width="0.3048" layer="16"/>
<wire x1="33.655" y1="3.81" x2="33.655" y2="7.62" width="0.3048" layer="1"/>
</signal>
<signal name="VIN">
<contactref element="U$1" pad="VIN"/>
<contactref element="D0" pad="C"/>
<contactref element="LOAD0" pad="2"/>
<contactref element="D1" pad="C"/>
<contactref element="LOAD1" pad="2"/>
<contactref element="D4" pad="C"/>
<contactref element="FAN" pad="2"/>
<contactref element="R3" pad="2"/>
<contactref element="R4" pad="2"/>
<wire x1="45.72" y1="2.54" x2="45.72" y2="5.08" width="1.4224" layer="1"/>
<wire x1="45.72" y1="5.08" x2="38.1" y2="5.08" width="1.4224" layer="1"/>
<via x="38.1" y="5.08" extent="1-16" drill="0.9"/>
<wire x1="38.1" y1="5.08" x2="31.75" y2="5.08" width="1.4224" layer="16"/>
<wire x1="31.75" y1="5.08" x2="31.75" y2="11.43" width="1.4224" layer="16"/>
<via x="31.75" y="11.43" extent="1-16" drill="0.7"/>
<wire x1="31.75" y1="11.43" x2="31.75" y2="17.78" width="0.8128" layer="1"/>
<wire x1="31.75" y1="17.78" x2="31.75" y2="20.32" width="0.8128" layer="1"/>
<wire x1="31.75" y1="11.43" x2="26.67" y2="11.43" width="0.8128" layer="1"/>
<wire x1="31.75" y1="20.32" x2="31.75" y2="27.94" width="0.8128" layer="1"/>
<wire x1="31.75" y1="27.94" x2="31.9405" y2="29.21" width="0.8128" layer="1"/>
<wire x1="31.9405" y1="29.21" x2="31.75" y2="34.29" width="0.8128" layer="1"/>
<wire x1="31.75" y1="34.29" x2="31.9405" y2="35.56" width="0.8128" layer="1"/>
<wire x1="31.9405" y1="35.56" x2="31.75" y2="36.83" width="0.8128" layer="1"/>
<wire x1="31.75" y1="36.83" x2="31.75" y2="41.91" width="0.8128" layer="1"/>
<wire x1="44.45" y1="20.32" x2="44.45" y2="17.78" width="0.8128" layer="1"/>
<wire x1="44.45" y1="17.78" x2="31.75" y2="17.78" width="0.8128" layer="1"/>
<wire x1="44.45" y1="20.32" x2="44.45" y2="25.4" width="0.8128" layer="1"/>
<wire x1="44.45" y1="25.4" x2="46.99" y2="25.4" width="0.8128" layer="1"/>
<wire x1="46.99" y1="25.4" x2="46.99" y2="27.94" width="0.8128" layer="1"/>
<wire x1="46.99" y1="27.94" x2="47.1805" y2="29.21" width="0.8128" layer="1"/>
<wire x1="26.35" y1="15.24" x2="26.35" y2="11.43" width="0.3048" layer="1"/>
<wire x1="26.67" y1="11.43" x2="26.35" y2="11.43" width="0.3048" layer="1"/>
<polygon width="0.3048" layer="1">
<vertex x="26.67" y="11.43"/>
<vertex x="29.21" y="11.43"/>
<vertex x="29.21" y="16.51"/>
<vertex x="26.67" y="16.51"/>
</polygon>
</signal>
<signal name="N$5">
<contactref element="LED0" pad="3"/>
<contactref element="U$1" pad="D0"/>
<wire x1="63.5" y1="50.8" x2="63.5" y2="22.86" width="0.3048" layer="1"/>
<wire x1="63.5" y1="22.86" x2="59.69" y2="22.86" width="0.3048" layer="1"/>
<wire x1="59.69" y1="22.86" x2="59.69" y2="20.32" width="0.3048" layer="1"/>
</signal>
<signal name="N$8">
<contactref element="IC1" pad="2"/>
<contactref element="C3" pad="2"/>
<contactref element="R9" pad="1"/>
<wire x1="83.23" y1="17.36" x2="82.55" y2="17.78" width="0.3048" layer="1"/>
<wire x1="82.55" y1="17.78" x2="80.01" y2="17.78" width="0.3048" layer="1"/>
<wire x1="80.01" y1="17.78" x2="79.33" y2="17.46" width="0.3048" layer="1"/>
<wire x1="83.23" y1="17.36" x2="83.82" y2="17.78" width="0.3048" layer="1"/>
<wire x1="83.82" y1="17.78" x2="83.82" y2="26.67" width="0.3048" layer="1"/>
<wire x1="83.82" y1="26.67" x2="82.55" y2="26.67" width="0.3048" layer="1"/>
<wire x1="82.55" y1="26.67" x2="81.81" y2="27.145" width="0.3048" layer="1"/>
</signal>
<signal name="N$10">
<contactref element="IC1" pad="5"/>
<contactref element="C2" pad="1"/>
<contactref element="C3" pad="1"/>
<contactref element="R10" pad="1"/>
<contactref element="R9" pad="2"/>
<contactref element="R8" pad="2"/>
<wire x1="75.61" y1="15.66" x2="74.93" y2="15.24" width="0.3048" layer="1"/>
<wire x1="74.93" y1="15.24" x2="72.39" y2="15.24" width="0.3048" layer="1"/>
<wire x1="72.39" y1="15.24" x2="71.71" y2="15.56" width="0.3048" layer="1"/>
<wire x1="79.33" y1="15.56" x2="78.74" y2="15.24" width="0.3048" layer="1"/>
<wire x1="78.74" y1="15.24" x2="76.2" y2="15.24" width="0.3048" layer="1"/>
<wire x1="76.2" y1="15.24" x2="75.61" y2="15.66" width="0.3048" layer="1"/>
<wire x1="79.33" y1="15.56" x2="80.01" y2="15.24" width="0.3048" layer="1"/>
<wire x1="80.01" y1="15.24" x2="82.55" y2="15.24" width="0.3048" layer="1"/>
<wire x1="82.55" y1="15.24" x2="83.23" y2="15.66" width="0.3048" layer="1"/>
<wire x1="74.19" y1="22.065" x2="69.85" y2="20.32" width="0.3048" layer="1"/>
<wire x1="69.85" y1="20.32" x2="69.85" y2="15.24" width="0.3048" layer="1"/>
<wire x1="69.85" y1="15.24" x2="71.12" y2="15.24" width="0.3048" layer="1"/>
<wire x1="71.12" y1="15.24" x2="71.71" y2="15.56" width="0.3048" layer="1"/>
<wire x1="82.55" y1="15.24" x2="82.91" y2="11.43" width="0" layer="19" extent="1-1"/>
</signal>
<signal name="N$11">
<contactref element="IC1" pad="4"/>
<contactref element="C2" pad="2"/>
<contactref element="R8" pad="1"/>
<wire x1="81.81" y1="22.065" x2="81.28" y2="21.59" width="0.3048" layer="1"/>
<wire x1="81.28" y1="21.59" x2="76.2" y2="21.59" width="0.3048" layer="1"/>
<wire x1="76.2" y1="21.59" x2="76.2" y2="17.78" width="0.3048" layer="1"/>
<wire x1="76.2" y1="17.78" x2="75.61" y2="17.36" width="0.3048" layer="1"/>
<wire x1="75.61" y1="17.36" x2="74.93" y2="17.78" width="0.3048" layer="1"/>
<wire x1="74.93" y1="17.78" x2="72.39" y2="17.78" width="0.3048" layer="1"/>
<wire x1="72.39" y1="17.78" x2="71.71" y2="17.46" width="0.3048" layer="1"/>
</signal>
<signal name="N$12">
<contactref element="IC1" pad="1"/>
<contactref element="C5" pad="1"/>
<contactref element="SNSIN" pad="2"/>
<wire x1="81.81" y1="29.685" x2="81.28" y2="29.21" width="0.3048" layer="1"/>
<wire x1="81.28" y1="29.21" x2="79.375" y2="29.21" width="0.3048" layer="1"/>
<wire x1="79.375" y1="29.21" x2="78.955" y2="28.575" width="0.3048" layer="1"/>
<wire x1="78" y1="7" x2="78.74" y2="5.08" width="0.3048" layer="1"/>
<wire x1="78.74" y1="5.08" x2="81.28" y2="5.08" width="0.3048" layer="1"/>
<wire x1="81.28" y1="5.08" x2="85.09" y2="8.89" width="0.3048" layer="1"/>
<wire x1="85.09" y1="8.89" x2="85.09" y2="27.94" width="0.3048" layer="1"/>
<wire x1="85.09" y1="27.94" x2="83.82" y2="27.94" width="0.3048" layer="1"/>
<wire x1="83.82" y1="27.94" x2="82.55" y2="29.21" width="0.3048" layer="1"/>
<wire x1="82.55" y1="29.21" x2="81.28" y2="29.21" width="0.3048" layer="1"/>
</signal>
<signal name="SGND">
<contactref element="IC1" pad="3"/>
<contactref element="IC1" pad="8"/>
<contactref element="C4" pad="1"/>
<contactref element="C5" pad="2"/>
<contactref element="SNSIN" pad="1"/>
<wire x1="74.19" y1="29.685" x2="74.93" y2="29.21" width="0.3048" layer="1"/>
<wire x1="74.93" y1="29.21" x2="76.835" y2="29.21" width="0.3048" layer="1"/>
<wire x1="76.835" y1="29.21" x2="77.255" y2="28.575" width="0.3048" layer="1"/>
<wire x1="81.81" y1="24.605" x2="81.28" y2="25.4" width="0.3048" layer="1"/>
<wire x1="81.28" y1="25.4" x2="77.47" y2="25.4" width="0.3048" layer="1"/>
<wire x1="77.47" y1="25.4" x2="77.47" y2="27.94" width="0.3048" layer="1"/>
<wire x1="77.47" y1="27.94" x2="77.255" y2="28.575" width="0.3048" layer="1"/>
<wire x1="76.03" y1="11.43" x2="76.2" y2="11.43" width="0.3048" layer="1"/>
<wire x1="76.2" y1="11.43" x2="76.2" y2="7.62" width="0.3048" layer="1"/>
<wire x1="76.2" y1="7.62" x2="75.46" y2="7" width="0.3048" layer="1"/>
<polygon width="0.3048" layer="16">
<vertex x="69.85" y="8.89"/>
<vertex x="69.85" y="6.35"/>
<vertex x="72.39" y="6.35"/>
<vertex x="74.93" y="2.54"/>
<vertex x="74.93" y="1.27"/>
<vertex x="81.28" y="1.27"/>
<vertex x="81.28" y="2.54"/>
<vertex x="83.82" y="6.35"/>
<vertex x="86.36" y="6.35"/>
<vertex x="86.36" y="27.94"/>
<vertex x="86.36" y="29.21"/>
<vertex x="83.82" y="29.21"/>
<vertex x="81.28" y="33.02"/>
<vertex x="81.28" y="34.29"/>
<vertex x="74.93" y="34.29"/>
<vertex x="74.93" y="33.02"/>
<vertex x="71.12" y="29.21"/>
<vertex x="69.85" y="29.21"/>
</polygon>
</signal>
<signal name="N$16">
<contactref element="C4" pad="2"/>
<contactref element="R10" pad="2"/>
<contactref element="SNSIN" pad="3"/>
<wire x1="81.01" y1="11.43" x2="77.73" y2="11.43" width="0.3048" layer="1"/>
<wire x1="80.54" y1="7" x2="81.28" y2="8.89" width="0.3048" layer="1"/>
<wire x1="81.28" y1="8.89" x2="81.28" y2="11.43" width="0.3048" layer="1"/>
<wire x1="81.28" y1="11.43" x2="81.01" y2="11.43" width="0" layer="19" extent="1-1"/>
</signal>
<signal name="N$13">
<contactref element="LED" pad="A"/>
<contactref element="R2" pad="1"/>
<wire x1="100.33" y1="18.73" x2="100.33" y2="25.4" width="0.3048" layer="1"/>
<wire x1="100.33" y1="25.4" x2="100.27" y2="25.875" width="0.3048" layer="1"/>
</signal>
<signal name="N$14">
<contactref element="LED" pad="K"/>
<contactref element="LEDIN" pad="3"/>
<wire x1="97.73" y1="25.875" x2="96.52" y2="24.13" width="0.3048" layer="1"/>
<wire x1="96.52" y1="24.13" x2="96.52" y2="7.62" width="0.3048" layer="1"/>
<wire x1="96.52" y1="7.62" x2="96.46" y2="7" width="0.3048" layer="1"/>
</signal>
<signal name="N$6">
<contactref element="U$1" pad="GND"/>
</signal>
<signal name="N$9">
<contactref element="R2" pad="2"/>
<contactref element="LEDIN" pad="2"/>
<wire x1="99" y1="7" x2="100.33" y2="8.89" width="0.3048" layer="1"/>
<wire x1="100.33" y1="8.89" x2="100.33" y2="16.51" width="0.3048" layer="1"/>
<wire x1="100.33" y1="16.51" x2="100.33" y2="16.83" width="0.3048" layer="1"/>
</signal>
<signal name="VIN_B">
<contactref element="D6" pad="C"/>
<contactref element="U$2" pad="TIP"/>
<contactref element="D3" pad="C"/>
<contactref element="LOAD3" pad="2"/>
<contactref element="D2" pad="C"/>
<contactref element="LOAD2" pad="2"/>
<contactref element="R4" pad="1"/>
<contactref element="R3" pad="1"/>
<wire x1="24.45" y1="11.43" x2="24.13" y2="12.065" width="0.8128" layer="1"/>
<wire x1="24.13" y1="12.065" x2="19.05" y2="12.065" width="0.8128" layer="1"/>
<wire x1="19.05" y1="12.065" x2="18.415" y2="11.8745" width="0.8128" layer="1"/>
<wire x1="18.415" y1="11.8745" x2="17.78" y2="11.43" width="0.8128" layer="1"/>
<wire x1="12" y1="12" x2="18.415" y2="12" width="1.4224" layer="1"/>
<wire x1="18.415" y1="12" x2="18.415" y2="11.8745" width="1.4224" layer="1"/>
<polygon width="0.3048" layer="1">
<vertex x="22.86" y="10.16"/>
<vertex x="20.32" y="10.16"/>
<vertex x="20.32" y="16.51"/>
<vertex x="24.13" y="16.51"/>
<vertex x="24.13" y="10.16"/>
</polygon>
<wire x1="19.05" y1="20.32" x2="19.05" y2="12.065" width="0.8128" layer="1"/>
<wire x1="19.05" y1="20.32" x2="19.05" y2="25.4" width="0.8128" layer="1"/>
<wire x1="19.05" y1="25.4" x2="16.51" y2="25.4" width="0.8128" layer="1"/>
<wire x1="16.51" y1="25.4" x2="16.51" y2="29.21" width="0.8128" layer="1"/>
<wire x1="16.7005" y1="29.21" x2="16.7005" y2="35.56" width="0.8128" layer="1"/>
<wire x1="16.51" y1="29.21" x2="16.7005" y2="29.21" width="0.8128" layer="1"/>
<wire x1="16.7005" y1="35.56" x2="16.51" y2="36.83" width="0.8128" layer="1"/>
<wire x1="16.51" y1="36.83" x2="16.51" y2="38.1" width="0.8128" layer="1"/>
<wire x1="16.51" y1="38.1" x2="19.05" y2="38.1" width="0.8128" layer="1"/>
<wire x1="19.05" y1="38.1" x2="19.05" y2="41.91" width="0.8128" layer="1"/>
</signal>
<signal name="N$3">
<contactref element="LED1" pad="3"/>
<contactref element="U$1" pad="D1"/>
<wire x1="59.69" y1="41.91" x2="59.69" y2="44.45" width="0.3048" layer="1"/>
<wire x1="59.69" y1="44.45" x2="60.96" y2="44.45" width="0.3048" layer="1"/>
<wire x1="60.96" y1="44.45" x2="60.96" y2="50.8" width="0.3048" layer="1"/>
</signal>
<signal name="N$18">
<contactref element="D0" pad="A"/>
<contactref element="Q0" pad="D"/>
<contactref element="LOAD0" pad="3"/>
<wire x1="36.6395" y1="29.21" x2="40.81" y2="29.21" width="0.8128" layer="1"/>
<wire x1="34.29" y1="20.32" x2="36.83" y2="20.32" width="0.8128" layer="1"/>
<wire x1="36.83" y1="20.32" x2="36.83" y2="27.94" width="0.8128" layer="1"/>
<wire x1="36.83" y1="27.94" x2="36.6395" y2="29.21" width="0.8128" layer="1"/>
</signal>
<signal name="D4">
<contactref element="U$1" pad="D4"/>
</signal>
<signal name="D5">
<contactref element="U$1" pad="D5"/>
<contactref element="Q0" pad="G"/>
<wire x1="43.01" y1="28.26" x2="43.18" y2="27.94" width="0.3048" layer="1"/>
<wire x1="43.18" y1="27.94" x2="44.45" y2="27.94" width="0.3048" layer="1"/>
<wire x1="44.45" y1="27.94" x2="44.45" y2="31.75" width="0.3048" layer="1"/>
<wire x1="44.45" y1="31.75" x2="45.72" y2="31.75" width="0.3048" layer="1"/>
<wire x1="45.72" y1="31.75" x2="45.72" y2="34.29" width="0.3048" layer="1"/>
<wire x1="45.72" y1="34.29" x2="50.8" y2="34.29" width="0.3048" layer="1"/>
<wire x1="50.8" y1="34.29" x2="50.8" y2="50.8" width="0.3048" layer="1"/>
</signal>
<signal name="D6">
<contactref element="U$1" pad="D6"/>
<contactref element="Q1" pad="G"/>
<wire x1="43.01" y1="34.61" x2="43.18" y2="34.29" width="0.3048" layer="1"/>
<wire x1="43.18" y1="34.29" x2="44.45" y2="34.29" width="0.3048" layer="1"/>
<wire x1="44.45" y1="34.29" x2="44.45" y2="35.56" width="0.3048" layer="1"/>
<wire x1="44.45" y1="35.56" x2="49.53" y2="35.56" width="0.3048" layer="1"/>
<wire x1="49.53" y1="35.56" x2="49.53" y2="41.91" width="0.3048" layer="1"/>
<wire x1="49.53" y1="41.91" x2="49.53" y2="44.45" width="0.3048" layer="1"/>
<wire x1="49.53" y1="44.45" x2="48.26" y2="44.45" width="0.3048" layer="1"/>
<wire x1="48.26" y1="44.45" x2="48.26" y2="50.8" width="0.3048" layer="1"/>
<contactref element="SERVO" pad="3"/>
<wire x1="46.99" y1="41.91" x2="49.53" y2="41.91" width="0.3048" layer="1"/>
</signal>
<signal name="D7">
<contactref element="U$1" pad="D7"/>
<contactref element="Q2" pad="G"/>
<wire x1="45.72" y1="50.8" x2="45.72" y2="45.72" width="0.3048" layer="1"/>
<wire x1="45.72" y1="45.72" x2="26.67" y2="45.72" width="0.3048" layer="1"/>
<wire x1="26.67" y1="45.72" x2="26.67" y2="41.275" width="0.3048" layer="1"/>
<wire x1="26.67" y1="41.275" x2="29.845" y2="40.005" width="0.3048" layer="1"/>
<wire x1="29.845" y1="40.005" x2="29.845" y2="28.575" width="0.3048" layer="1"/>
<wire x1="29.845" y1="28.575" x2="27.94" y2="27.94" width="0.3048" layer="1"/>
<wire x1="27.94" y1="27.94" x2="27.77" y2="28.26" width="0.3048" layer="1"/>
</signal>
<signal name="D10">
<contactref element="U$1" pad="D10"/>
</signal>
<signal name="D11">
<contactref element="U$1" pad="D11"/>
</signal>
<signal name="N$20">
<contactref element="D1" pad="A"/>
<contactref element="Q1" pad="D"/>
<contactref element="LOAD1" pad="3"/>
<wire x1="34.29" y1="41.91" x2="36.83" y2="41.91" width="0.8128" layer="1"/>
<wire x1="36.83" y1="41.91" x2="36.83" y2="36.83" width="0.8128" layer="1"/>
<wire x1="36.83" y1="36.83" x2="36.6395" y2="35.56" width="0.8128" layer="1"/>
<wire x1="36.6395" y1="35.56" x2="40.81" y2="35.56" width="0.8128" layer="1"/>
</signal>
<signal name="D222">
<contactref element="Q3" pad="D"/>
<contactref element="D3" pad="A"/>
<contactref element="LOAD3" pad="3"/>
<wire x1="21.3995" y1="35.56" x2="21.59" y2="36.83" width="0.8128" layer="1"/>
<wire x1="21.59" y1="36.83" x2="21.59" y2="41.91" width="0.8128" layer="1"/>
<wire x1="21.3995" y1="35.56" x2="25.57" y2="35.56" width="0.8128" layer="1"/>
</signal>
<signal name="N$24">
<contactref element="D2" pad="A"/>
<contactref element="Q2" pad="D"/>
<contactref element="LOAD2" pad="3"/>
<wire x1="21.3995" y1="29.21" x2="25.57" y2="29.21" width="0.8128" layer="1"/>
<wire x1="21.59" y1="20.32" x2="21.59" y2="27.94" width="0.8128" layer="1"/>
<wire x1="21.59" y1="27.94" x2="21.3995" y2="29.21" width="0.8128" layer="1"/>
</signal>
<signal name="N$4">
<contactref element="Q4" pad="D"/>
<contactref element="D4" pad="A"/>
<contactref element="FAN" pad="3"/>
<wire x1="51.8795" y1="29.21" x2="50.8" y2="27.94" width="0.8128" layer="1"/>
<wire x1="50.8" y1="27.94" x2="50.8" y2="22.86" width="0.8128" layer="1"/>
<wire x1="50.8" y1="22.86" x2="46.99" y2="22.86" width="0.8128" layer="1"/>
<wire x1="46.99" y1="22.86" x2="46.99" y2="20.32" width="0.8128" layer="1"/>
<wire x1="50.97" y1="33.02" x2="50.8" y2="33.02" width="0.8128" layer="1"/>
<wire x1="50.8" y1="33.02" x2="50.8" y2="27.94" width="0.8128" layer="1"/>
</signal>
<signal name="D9">
<contactref element="Q4" pad="G"/>
<contactref element="U$1" pad="D9"/>
<wire x1="39.116" y1="50.8" x2="39.37" y2="48.26" width="0.3048" layer="16"/>
<wire x1="39.37" y1="48.26" x2="52.07" y2="48.26" width="0.3048" layer="16"/>
<via x="52.07" y="48.26" extent="1-16" drill="0.6"/>
<wire x1="52.07" y1="48.26" x2="52.07" y2="36.83" width="0.3048" layer="1"/>
<wire x1="52.07" y1="36.83" x2="54.61" y2="36.83" width="0.3048" layer="1"/>
<wire x1="54.61" y1="36.83" x2="54.61" y2="31.75" width="0.3048" layer="1"/>
<wire x1="54.61" y1="31.75" x2="53.34" y2="31.75" width="0.3048" layer="1"/>
<wire x1="53.17" y1="32.07" x2="53.34" y2="31.75" width="0" layer="19" extent="1-1"/>
</signal>
<signal name="N$15">
<contactref element="U$1" pad="A2"/>
<contactref element="PHOTO1" pad="3"/>
<wire x1="59.69" y1="10.16" x2="55.88" y2="2.54" width="0.3048" layer="1"/>
</signal>
<signal name="D2">
<contactref element="U$1" pad="D2"/>
</signal>
<signal name="D3">
<contactref element="U$1" pad="D3"/>
</signal>
<signal name="A0">
<contactref element="U$1" pad="A0"/>
<contactref element="POT0" pad="2"/>
<wire x1="50.8" y1="2.54" x2="48.26" y2="6.985" width="0.3048" layer="1"/>
<wire x1="48.26" y1="6.985" x2="38.1" y2="6.985" width="0.3048" layer="1"/>
<wire x1="38.1" y1="6.985" x2="35.56" y2="8.89" width="0.3048" layer="1"/>
<wire x1="35.56" y1="8.89" x2="27.94" y2="8.89" width="0.3048" layer="1"/>
<wire x1="27.94" y1="8.89" x2="27.94" y2="2.54" width="0.3048" layer="1"/>
<wire x1="27.94" y1="2.54" x2="1.27" y2="2.54" width="0.3048" layer="1"/>
<wire x1="1.27" y1="2.54" x2="1.27" y2="26.67" width="0.3048" layer="1"/>
<wire x1="1.27" y1="26.67" x2="5" y2="29.21" width="0.3048" layer="1"/>
</signal>
<signal name="N$7">
<contactref element="R0" pad="2"/>
<contactref element="POT0" pad="1"/>
<wire x1="5" y1="31.71" x2="5.08" y2="36.83" width="0.3048" layer="1"/>
<wire x1="5.08" y1="36.83" x2="2.54" y2="39.37" width="0.3048" layer="1"/>
<wire x1="2.54" y1="39.37" x2="2.86" y2="39.37" width="0" layer="19" extent="1-1"/>
</signal>
<signal name="D8">
<contactref element="U$1" pad="D8"/>
<contactref element="Q3" pad="G"/>
<wire x1="41.656" y1="50.8" x2="40.64" y2="46.99" width="0.3048" layer="1"/>
<wire x1="40.64" y1="46.99" x2="26.035" y2="46.99" width="0.3048" layer="1"/>
<wire x1="26.035" y1="46.99" x2="26.035" y2="40.64" width="0.3048" layer="1"/>
<wire x1="26.035" y1="40.64" x2="29.21" y2="39.37" width="0.3048" layer="1"/>
<wire x1="29.21" y1="39.37" x2="29.21" y2="34.29" width="0.3048" layer="1"/>
<wire x1="29.21" y1="34.29" x2="27.94" y2="34.29" width="0.3048" layer="1"/>
<wire x1="27.77" y1="34.61" x2="27.94" y2="34.29" width="0" layer="19" extent="1-1"/>
</signal>
</signals>
</board>
</drawing>
</eagle>
