# Supplementary material for: A distributed cell division counter reveals growth dynamics in the gut microbiota
Source: Nat Commun. 2015 Nov 30;6:10039. doi: 10.1038/ncomms10039 (PMC4674677; doi:10.1038/ncomms10039)
Supplement: Supplementary Software 1 — Turbidostat source code. [file ncomms10039-s3.zip › Newest_Code_For_Evo_GitHub_Repo/Evolvulator/PCB/evolvulator/evolvulatorDRC.dru]

description[en] = <b>Evolvulator Design Rules</b>\n<p>\nThis differs from the default design rules insofar as it uses a consertive trace width of 12 mil, and distance from other features of 10 mil
layerSetup = (1*16)
mtCopper = 0.035mm 0.035mm 0.035mm 0.035mm 0.035mm 0.035mm 0.035mm 0.035mm 0.035mm 0.035mm 0.035mm 0.035mm 0.035mm 0.035mm 0.035mm 0.035mm
mtIsolate = 1.5mm 0.15mm 0.2mm 0.15mm 0.2mm 0.15mm 0.2mm 0.15mm 0.2mm 0.15mm 0.2mm 0.15mm 0.2mm 0.15mm 0.2mm
mdWireWire = 12mil
mdWirePad = 12mil
mdWireVia = 12mil
mdPadPad = 12mil
mdPadVia = 12mil
mdViaVia = 12mil
mdSmdPad = 8mil
mdSmdVia = 8mil
mdSmdSmd = 8mil
mdViaViaSameLayer = 8mil
mnLayersViaInSmd = 2
mdCopperDimension = 10mil
mdDrill = 8mil
mdSmdStop = 0mil
msWidth = 12mil
msDrill = 20mil
msMicroVia = 9.99mm
msBlindViaRatio = 0.500000
rvPadTop = 0.250000
rvPadInner = 0.250000
rvPadBottom = 0.250000
rvViaOuter = 0.250000
rvViaInner = 0.250000
rvMicroViaOuter = 0.250000
rvMicroViaInner = 0.250000
rlMinPadTop = 12mil
rlMaxPadTop = 20mil
rlMinPadInner = 10mil
rlMaxPadInner = 20mil
rlMinPadBottom = 12mil
rlMaxPadBottom = 20mil
rlMinViaOuter = 10mil
rlMaxViaOuter = 20mil
rlMinViaInner = 10mil
rlMaxViaInner = 20mil
rlMinMicroViaOuter = 4mil
rlMaxMicroViaOuter = 20mil
rlMinMicroViaInner = 4mil
rlMaxMicroViaInner = 20mil
psTop = -1
psBottom = -1
psFirst = -1
psElongationLong = 100
psElongationOffset = 100
mvStopFrame = 1.000000
mvCreamFrame = 0.000000
mlMinStopFrame = 4mil
mlMaxStopFrame = 4mil
mlMinCreamFrame = 0mil
mlMaxCreamFrame = 0mil
mlViaStopLimit = 25mil
srRoundness = 0.000000
srMinRoundness = 0mil
srMaxRoundness = 0mil
slThermalIsolate = 10mil
slThermalsForVias = 0
dpMaxLengthDifference = 10mm
dpGapFactor = 2.500000
checkGrid = 0
checkAngle = 0
checkFont = 1
checkRestrict = 1
useDiameter = 13
maxErrors = 50
