# Supplementary material for: A distributed cell division counter reveals growth dynamics in the gut microbiota
Source: Nat Commun. 2015 Nov 30;6:10039. doi: 10.1038/ncomms10039 (PMC4674677; doi:10.1038/ncomms10039)
Supplement: Supplementary Software 1 — Turbidostat source code. [file ncomms10039-s3.zip › Newest_Code_For_Evo_GitHub_Repo/Evolvulator/PCB/evolvulator/lbr/evolvulator.lbr]

<?xml version="1.0" encoding="utf-8"?>
<!DOCTYPE eagle SYSTEM "eagle.dtd">
<eagle version="6.1">
<drawing>
<settings>
<setting alwaysvectorfont="no"/>
<setting verticaltext="up"/>
</settings>
<grid distance="0.1" unitdist="inch" unit="inch" style="lines" multiple="1" display="yes" altdistance="0.01" altunitdist="inch" altunit="inch"/>
<layers>
<layer number="1" name="Top" color="4" fill="1" visible="yes" active="yes"/>
<layer number="16" name="Bottom" color="1" fill="1" visible="yes" active="yes"/>
<layer number="17" name="Pads" color="2" fill="1" visible="yes" active="yes"/>
<layer number="18" name="Vias" color="2" fill="1" visible="yes" active="yes"/>
<layer number="19" name="Unrouted" color="6" fill="1" visible="yes" active="yes"/>
<layer number="20" name="Dimension" color="15" fill="1" visible="yes" active="yes"/>
<layer number="21" name="tPlace" color="7" fill="1" visible="yes" active="yes"/>
<layer number="22" name="bPlace" color="7" fill="1" visible="yes" active="yes"/>
<layer number="23" name="tOrigins" color="15" fill="1" visible="yes" active="yes"/>
<layer number="24" name="bOrigins" color="15" fill="1" visible="yes" active="yes"/>
<layer number="25" name="tNames" color="7" fill="1" visible="yes" active="yes"/>
<layer number="26" name="bNames" color="7" fill="1" visible="yes" active="yes"/>
<layer number="27" name="tValues" color="7" fill="1" visible="yes" active="yes"/>
<layer number="28" name="bValues" color="7" fill="1" visible="yes" active="yes"/>
<layer number="29" name="tStop" color="7" fill="3" visible="no" active="yes"/>
<layer number="30" name="bStop" color="7" fill="6" visible="no" active="yes"/>
<layer number="31" name="tCream" color="7" fill="4" visible="no" active="yes"/>
<layer number="32" name="bCream" color="7" fill="5" visible="no" active="yes"/>
<layer number="33" name="tFinish" color="6" fill="3" visible="no" active="yes"/>
<layer number="34" name="bFinish" color="6" fill="6" visible="no" active="yes"/>
<layer number="35" name="tGlue" color="7" fill="4" visible="no" active="yes"/>
<layer number="36" name="bGlue" color="7" fill="5" visible="no" active="yes"/>
<layer number="37" name="tTest" color="7" fill="1" visible="no" active="yes"/>
<layer number="38" name="bTest" color="7" fill="1" visible="no" active="yes"/>
<layer number="39" name="tKeepout" color="4" fill="11" visible="yes" active="yes"/>
<layer number="40" name="bKeepout" color="1" fill="11" visible="yes" active="yes"/>
<layer number="41" name="tRestrict" color="4" fill="10" visible="yes" active="yes"/>
<layer number="42" name="bRestrict" color="1" fill="10" visible="yes" active="yes"/>
<layer number="43" name="vRestrict" color="2" fill="10" visible="yes" active="yes"/>
<layer number="44" name="Drills" color="7" fill="1" visible="no" active="yes"/>
<layer number="45" name="Holes" color="7" fill="1" visible="yes" active="yes"/>
<layer number="46" name="Milling" color="3" fill="1" visible="no" active="yes"/>
<layer number="47" name="Measures" color="7" fill="1" visible="no" active="yes"/>
<layer number="48" name="Document" color="7" fill="1" visible="yes" active="yes"/>
<layer number="49" name="Reference" color="7" fill="1" visible="yes" active="yes"/>
<layer number="50" name="dxf" color="7" fill="1" visible="no" active="no"/>
<layer number="51" name="tDocu" color="7" fill="1" visible="yes" active="yes"/>
<layer number="52" name="bDocu" color="7" fill="1" visible="yes" active="yes"/>
<layer number="53" name="tGND_GNDA" color="7" fill="9" visible="no" active="no"/>
<layer number="54" name="bGND_GNDA" color="1" fill="9" visible="no" active="no"/>
<layer number="56" name="wert" color="7" fill="1" visible="no" active="no"/>
<layer number="91" name="Nets" color="2" fill="1" visible="yes" active="yes"/>
<layer number="92" name="Busses" color="1" fill="1" visible="yes" active="yes"/>
<layer number="93" name="Pins" color="2" fill="1" visible="yes" active="yes"/>
<layer number="94" name="Symbols" color="4" fill="1" visible="yes" active="yes"/>
<layer number="95" name="Names" color="7" fill="1" visible="yes" active="yes"/>
<layer number="96" name="Values" color="7" fill="1" visible="yes" active="yes"/>
<layer number="97" name="Info" color="7" fill="1" visible="yes" active="yes"/>
<layer number="98" name="Guide" color="6" fill="1" visible="yes" active="yes"/>
<layer number="100" name="Muster" color="7" fill="1" visible="no" active="no"/>
<layer number="101" name="Patch_Top" color="12" fill="4" visible="yes" active="yes"/>
<layer number="102" name="Vscore" color="7" fill="1" visible="yes" active="yes"/>
<layer number="103" name="fp3" color="7" fill="1" visible="no" active="yes"/>
<layer number="104" name="Name" color="7" fill="1" visible="yes" active="yes"/>
<layer number="105" name="Beschreib" color="9" fill="1" visible="yes" active="yes"/>
<layer number="106" name="BGA-Top" color="4" fill="1" visible="yes" active="yes"/>
<layer number="107" name="BD-Top" color="5" fill="1" visible="yes" active="yes"/>
<layer number="108" name="fp8" color="7" fill="1" visible="no" active="yes"/>
<layer number="109" name="fp9" color="7" fill="1" visible="no" active="yes"/>
<layer number="110" name="fp0" color="7" fill="1" visible="no" active="yes"/>
<layer number="111" name="LPC17xx" color="7" fill="1" visible="yes" active="yes"/>
<layer number="116" name="Patch_BOT" color="9" fill="4" visible="yes" active="yes"/>
<layer number="121" name="_tsilk" color="7" fill="1" visible="yes" active="yes"/>
<layer number="122" name="_bsilk" color="7" fill="1" visible="yes" active="yes"/>
<layer number="123" name="tTestmark" color="7" fill="1" visible="no" active="yes"/>
<layer number="124" name="bTestmark" color="7" fill="1" visible="no" active="yes"/>
<layer number="125" name="_tNames" color="7" fill="1" visible="yes" active="yes"/>
<layer number="131" name="tAdjust" color="7" fill="1" visible="no" active="yes"/>
<layer number="132" name="bAdjust" color="7" fill="1" visible="no" active="yes"/>
<layer number="144" name="Drill_legend" color="7" fill="1" visible="yes" active="yes"/>
<layer number="151" name="HeatSink" color="7" fill="1" visible="yes" active="yes"/>
<layer number="199" name="Contour" color="7" fill="1" visible="yes" active="yes"/>
<layer number="200" name="200bmp" color="1" fill="10" visible="yes" active="yes"/>
<layer number="201" name="201bmp" color="2" fill="1" visible="no" active="no"/>
<layer number="202" name="202bmp" color="3" fill="1" visible="no" active="no"/>
<layer number="203" name="203bmp" color="4" fill="10" visible="yes" active="yes"/>
<layer number="204" name="204bmp" color="5" fill="10" visible="yes" active="yes"/>
<layer number="205" name="205bmp" color="6" fill="10" visible="yes" active="yes"/>
<layer number="206" name="206bmp" color="7" fill="10" visible="yes" active="yes"/>
<layer number="207" name="207bmp" color="8" fill="10" visible="yes" active="yes"/>
<layer number="208" name="208bmp" color="9" fill="10" visible="yes" active="yes"/>
<layer number="209" name="209bmp" color="7" fill="1" visible="no" active="yes"/>
<layer number="210" name="210bmp" color="7" fill="1" visible="no" active="yes"/>
<layer number="211" name="211bmp" color="7" fill="1" visible="yes" active="yes"/>
<layer number="212" name="212bmp" color="7" fill="1" visible="yes" active="yes"/>
<layer number="213" name="213bmp" color="7" fill="1" visible="yes" active="yes"/>
<layer number="214" name="214bmp" color="7" fill="1" visible="yes" active="yes"/>
<layer number="215" name="215bmp" color="7" fill="1" visible="yes" active="yes"/>
<layer number="216" name="216bmp" color="7" fill="1" visible="yes" active="yes"/>
<layer number="217" name="217bmp" color="18" fill="1" visible="no" active="no"/>
<layer number="218" name="218bmp" color="19" fill="1" visible="no" active="no"/>
<layer number="219" name="219bmp" color="20" fill="1" visible="no" active="no"/>
<layer number="220" name="220bmp" color="21" fill="1" visible="no" active="no"/>
<layer number="221" name="221bmp" color="22" fill="1" visible="no" active="no"/>
<layer number="222" name="222bmp" color="23" fill="1" visible="no" active="no"/>
<layer number="223" name="223bmp" color="24" fill="1" visible="no" active="no"/>
<layer number="224" name="224bmp" color="25" fill="1" visible="no" active="no"/>
<layer number="250" name="Descript" color="7" fill="1" visible="no" active="no"/>
<layer number="251" name="SMDround" color="7" fill="1" visible="no" active="no"/>
<layer number="254" name="cooling" color="7" fill="1" visible="yes" active="yes"/>
</layers>
<library>
<packages>
<package name="DIL08-ROUND">
<description>&lt;b&gt;Dual In Line Package&lt;/b&gt;</description>
<wire x1="5.08" y1="2.921" x2="-5.08" y2="2.921" width="0.3048" layer="21"/>
<wire x1="-5.08" y1="-2.921" x2="5.08" y2="-2.921" width="0.3048" layer="21"/>
<wire x1="5.08" y1="2.921" x2="5.08" y2="-2.921" width="0.3048" layer="21"/>
<wire x1="-5.08" y1="2.921" x2="-5.08" y2="1.016" width="0.3048" layer="21"/>
<wire x1="-5.08" y1="-2.921" x2="-5.08" y2="-1.016" width="0.3048" layer="21"/>
<wire x1="-5.08" y1="1.016" x2="-5.08" y2="-1.016" width="0.3048" layer="21" curve="-180"/>
<pad name="1" x="-3.81" y="-3.81" drill="0.8128" diameter="1.6764" rot="R90"/>
<pad name="2" x="-1.27" y="-3.81" drill="0.8128" diameter="1.6764" rot="R90"/>
<pad name="7" x="-1.27" y="3.81" drill="0.8128" diameter="1.6764" rot="R90"/>
<pad name="8" x="-3.81" y="3.81" drill="0.8128" diameter="1.6764" rot="R90"/>
<pad name="3" x="1.27" y="-3.81" drill="0.8128" diameter="1.6764" rot="R90"/>
<pad name="4" x="3.81" y="-3.81" drill="0.8128" diameter="1.6764" rot="R90"/>
<pad name="6" x="1.27" y="3.81" drill="0.8128" diameter="1.6764" rot="R90"/>
<pad name="5" x="3.81" y="3.81" drill="0.8128" diameter="1.6764" rot="R90"/>
<text x="-5.334" y="-2.921" size="1.27" layer="25" font="vector" ratio="12" rot="R90">&gt;NAME</text>
<text x="-3.556" y="-0.635" size="1.27" layer="27" font="vector" ratio="12">&gt;VALUE</text>
</package>
<package name="SO08">
<wire x1="2.159" y1="1.9558" x2="-2.159" y2="1.9558" width="0.3048" layer="21"/>
<wire x1="2.159" y1="-1.9558" x2="2.54" y2="-1.5748" width="0.3048" layer="21" curve="90"/>
<wire x1="-2.54" y1="1.5748" x2="-2.159" y2="1.9558" width="0.3048" layer="21" curve="-90"/>
<wire x1="2.159" y1="1.9558" x2="2.54" y2="1.5748" width="0.3048" layer="21" curve="-90"/>
<wire x1="-2.54" y1="-1.5748" x2="-2.159" y2="-1.9558" width="0.3048" layer="21" curve="90"/>
<wire x1="-2.159" y1="-1.9558" x2="2.159" y2="-1.9558" width="0.3048" layer="21"/>
<wire x1="2.54" y1="-1.5748" x2="2.54" y2="1.5748" width="0.3048" layer="21"/>
<wire x1="-2.54" y1="1.5748" x2="-2.54" y2="-1.5748" width="0.3048" layer="21"/>
<wire x1="-2.54" y1="0.508" x2="-2.54" y2="-0.508" width="0.3048" layer="21" curve="-180"/>
<wire x1="-2.54" y1="-1.6002" x2="2.54" y2="-1.6002" width="0.3048" layer="21"/>
<smd name="1" x="-1.905" y="-3.0734" dx="0.6604" dy="2.032" layer="1"/>
<smd name="8" x="-1.905" y="3.0734" dx="0.6604" dy="2.032" layer="1"/>
<smd name="2" x="-0.635" y="-3.0734" dx="0.6604" dy="2.032" layer="1"/>
<smd name="3" x="0.635" y="-3.0734" dx="0.6604" dy="2.032" layer="1"/>
<smd name="7" x="-0.635" y="3.0734" dx="0.6604" dy="2.032" layer="1"/>
<smd name="6" x="0.635" y="3.0734" dx="0.6604" dy="2.032" layer="1"/>
<smd name="4" x="1.905" y="-3.0734" dx="0.6604" dy="2.032" layer="1"/>
<smd name="5" x="1.905" y="3.0734" dx="0.6604" dy="2.032" layer="1"/>
<text x="3.937" y="-2.032" size="1.27" layer="27" font="vector" ratio="12" rot="R90">&gt;VALUE</text>
<text x="-2.921" y="-1.905" size="1.27" layer="25" font="vector" ratio="12" rot="R90">&gt;NAME</text>
<rectangle x1="1.651" y1="1.9558" x2="2.159" y2="3.0988" layer="51"/>
<rectangle x1="-2.159" y1="-3.0988" x2="-1.651" y2="-1.9558" layer="51"/>
<rectangle x1="-0.889" y1="-3.0988" x2="-0.381" y2="-1.9558" layer="51"/>
<rectangle x1="0.381" y1="-3.0734" x2="0.889" y2="-1.9304" layer="51"/>
<rectangle x1="1.651" y1="-3.0988" x2="2.159" y2="-1.9558" layer="51"/>
<rectangle x1="0.381" y1="1.9558" x2="0.889" y2="3.0988" layer="51"/>
<rectangle x1="-0.889" y1="1.9558" x2="-0.381" y2="3.0988" layer="51"/>
<rectangle x1="-2.159" y1="1.9558" x2="-1.651" y2="3.0988" layer="51"/>
</package>
<package name="SMA_DIODE">
<wire x1="-3.789" y1="-1.6" x2="-3.789" y2="1.6" width="0.3048" layer="21"/>
<wire x1="-3.789" y1="1.6" x2="3.816" y2="1.6" width="0.3048" layer="21"/>
<wire x1="3.816" y1="1.6" x2="3.816" y2="-1.6" width="0.3048" layer="21"/>
<wire x1="3.816" y1="-1.6" x2="-3.789" y2="-1.6" width="0.3048" layer="21"/>
<wire x1="0.3175" y1="-0.4445" x2="0.3175" y2="0.4445" width="0.3048" layer="21"/>
<wire x1="0.3175" y1="0.4445" x2="-0.6985" y2="0" width="0.3048" layer="21"/>
<wire x1="-0.6985" y1="0" x2="0.3175" y2="-0.4445" width="0.3048" layer="21"/>
<wire x1="-0.6985" y1="-0.4445" x2="-0.6985" y2="0.4445" width="0.3048" layer="21"/>
<smd name="C" x="-2.3495" y="0" dx="2.54" dy="2.54" layer="1"/>
<smd name="A" x="2.3495" y="0" dx="2.54" dy="2.54" layer="1" rot="R180"/>
<text x="-2.54" y="2.54" size="1.27" layer="25" font="vector" ratio="12">&gt;NAME</text>
<text x="-2.54" y="-3.81" size="1.27" layer="27" font="vector" ratio="12">&gt;VALUE</text>
</package>
<package name="SOT23_FET">
<wire x1="1.4224" y1="0.6604" x2="1.4224" y2="-0.6604" width="0.1524" layer="51"/>
<wire x1="1.4224" y1="-0.6604" x2="-1.4224" y2="-0.6604" width="0.1524" layer="51"/>
<wire x1="-1.4224" y1="-0.6604" x2="-1.4224" y2="0.6604" width="0.1524" layer="51"/>
<wire x1="-1.4224" y1="0.6604" x2="1.4224" y2="0.6604" width="0.1524" layer="51"/>
<smd name="D" x="0" y="1.1" dx="1" dy="1.4" layer="1"/>
<smd name="S" x="0.95" y="-1.1" dx="1" dy="1.4" layer="1"/>
<smd name="G" x="-0.95" y="-1.1" dx="1" dy="1.4" layer="1"/>
<text x="-3.175" y="3.175" size="1.27" layer="25" font="vector" ratio="12">&gt;NAME</text>
<text x="-3.175" y="-4.445" size="1.27" layer="27" font="vector" ratio="12">&gt;VALUE</text>
<rectangle x1="-0.2286" y1="0.7112" x2="0.2286" y2="1.2954" layer="51"/>
<rectangle x1="0.7112" y1="-1.2954" x2="1.1684" y2="-0.7112" layer="51"/>
<rectangle x1="-1.1684" y1="-1.2954" x2="-0.7112" y2="-0.7112" layer="51"/>
</package>
<package name="PEC11_S">
<description>Bourns PEC11 Rotary encoder with switch</description>
<hole x="-6.6" y="0" drill="2.6"/>
<hole x="6.6" y="0" drill="2.6"/>
<pad name="A" x="-2.5" y="-7.5" drill="1"/>
<pad name="C" x="0" y="-7.5" drill="1"/>
<pad name="B" x="2.5" y="-7.5" drill="1"/>
<pad name="S0" x="-2.5" y="7" drill="1"/>
<pad name="S1" x="2.5" y="7" drill="1"/>
<wire x1="-6.25" y1="-6.6" x2="6.25" y2="-6.6" width="0.3048" layer="21"/>
<wire x1="6.25" y1="-6.6" x2="6.25" y2="6.6" width="0.3048" layer="21"/>
<wire x1="6.25" y1="6.6" x2="-6.25" y2="6.6" width="0.3048" layer="21"/>
<wire x1="-6.25" y1="6.6" x2="-6.25" y2="-6.6" width="0.3048" layer="21"/>
<text x="-5" y="3" size="1.27" layer="25" font="vector" ratio="12">&gt;NAME</text>
</package>
<package name="ALPHA_9MM_POT_SW">
<description>Alpha

311-1903F-Value

RD901SF-20-15R1-B10K

PCMOUNT right angle pot

Turns ons angularly</description>
<pad name="P$1" x="0" y="5" drill="1"/>
<pad name="P$2" x="-2.5" y="5" drill="1"/>
<pad name="P$3" x="2.5" y="5" drill="1"/>
<pad name="P$4" x="2.5" y="11.25" drill="1"/>
<pad name="P$5" x="-2.5" y="11.25" drill="1"/>
<text x="-3" y="1" size="1.27" layer="21" font="vector" ratio="12">&gt;NAME</text>
</package>
<package name="ALPS_POT_9MM_RA">
<description>ALPS POT
689-RK09L11A2S</description>
<pad name="1" x="-2.5" y="5" drill="1"/>
<pad name="2" x="0" y="5" drill="1"/>
<pad name="3" x="2.5" y="5" drill="1"/>
<pad name="MOUNT0" x="-5" y="9.1" drill="2"/>
<pad name="MOUNT1" x="5" y="9.1" drill="2"/>
<text x="-3" y="7" size="1.27" layer="25" font="vector" ratio="12">&gt;NAME</text>
<wire x1="6.05" y1="0" x2="6.05" y2="11" width="0.254" layer="21"/>
<wire x1="6.05" y1="11" x2="-6.05" y2="11" width="0.254" layer="21"/>
<wire x1="-6.05" y1="11" x2="-6.05" y2="0" width="0.254" layer="21"/>
</package>
<package name="ARDUINOSHIELD-MIN">
<wire x1="0" y1="0" x2="45.72" y2="0" width="0" layer="20"/>
<wire x1="45.72" y1="0" x2="45.72" y2="53.34" width="0" layer="20"/>
<wire x1="45.72" y1="53.34" x2="0" y2="53.34" width="0" layer="20"/>
<wire x1="0" y1="53.34" x2="0" y2="0" width="0" layer="20"/>
<pad name="D4" x="33.02" y="50.8" drill="1" diameter="1.6764" shape="octagon"/>
<pad name="A0" x="30.48" y="2.54" drill="1" diameter="1.6764" shape="octagon"/>
<pad name="D3" x="35.56" y="50.8" drill="1" diameter="1.6764" shape="octagon"/>
<pad name="D2" x="38.1" y="50.8" drill="1" diameter="1.6764" shape="octagon"/>
<pad name="D1" x="40.64" y="50.8" drill="1" diameter="1.6764" shape="octagon"/>
<pad name="D0" x="43.18" y="50.8" drill="1" diameter="1.6764" shape="octagon"/>
<pad name="D5" x="30.48" y="50.8" drill="1" diameter="1.6764" shape="octagon"/>
<pad name="D6" x="27.94" y="50.8" drill="1" diameter="1.6764" shape="octagon"/>
<pad name="D7" x="25.4" y="50.8" drill="1" diameter="1.6764" shape="octagon"/>
<pad name="D8" x="21.336" y="50.8" drill="1" diameter="1.6764" shape="octagon"/>
<pad name="D9" x="18.796" y="50.8" drill="1" diameter="1.6764" shape="octagon"/>
<pad name="D10" x="16.256" y="50.8" drill="1" diameter="1.6764" shape="octagon"/>
<pad name="D11" x="13.716" y="50.8" drill="1" diameter="1.6764" shape="octagon"/>
<pad name="D12" x="11.176" y="50.8" drill="1" diameter="1.6764" shape="octagon"/>
<pad name="D13" x="8.636" y="50.8" drill="1" diameter="1.6764" shape="octagon"/>
<pad name="GND" x="6.096" y="50.8" drill="1" diameter="1.6764" shape="octagon"/>
<pad name="AREF" x="3.556" y="50.8" drill="1" diameter="1.6764" shape="octagon"/>
<pad name="A1" x="33.02" y="2.54" drill="1" diameter="1.6764" shape="octagon"/>
<pad name="A2" x="35.56" y="2.54" drill="1" diameter="1.6764" shape="octagon"/>
<pad name="A3" x="38.1" y="2.54" drill="1" diameter="1.6764" shape="octagon"/>
<pad name="A4" x="40.64" y="2.54" drill="1" diameter="1.6764" shape="octagon"/>
<pad name="A5" x="43.18" y="2.54" drill="1" diameter="1.6764" shape="octagon"/>
<pad name="VIN" x="25.4" y="2.54" drill="1" diameter="1.6764" shape="octagon"/>
<pad name="GND1" x="22.86" y="2.54" drill="1" diameter="1.6764" shape="octagon"/>
<pad name="GND2" x="20.32" y="2.54" drill="1" diameter="1.6764" shape="octagon"/>
<pad name="5V" x="17.78" y="2.54" drill="1" diameter="1.6764" shape="octagon"/>
<pad name="3V" x="15.24" y="2.54" drill="1" diameter="1.6764" shape="octagon"/>
<pad name="RESET" x="12.7" y="2.54" drill="1" diameter="1.6764" shape="octagon"/>
<text x="10.9119" y="3.81" size="1.016" layer="21" font="vector" ratio="12">RST</text>
<text x="14.4323" y="3.81" size="1.016" layer="21" font="vector" ratio="12">3v</text>
<text x="17.2263" y="3.81" size="1.016" layer="21" font="vector" ratio="12">5v</text>
<text x="20.4571" y="3.81" size="1.016" layer="21" font="vector" ratio="12">Gnd</text>
<text x="24.4653" y="3.81" size="1.016" layer="21" font="vector" ratio="12">Vin</text>
<text x="33.7921" y="0.4623" size="1.016" layer="21" font="vector" ratio="12">Analog In</text>
<text x="30.099" y="3.81" size="1.016" layer="21" font="vector" ratio="12">0</text>
<text x="32.639" y="3.81" size="1.016" layer="21" font="vector" ratio="12">1</text>
<text x="35.179" y="3.81" size="1.016" layer="21" font="vector" ratio="12">2</text>
<text x="37.719" y="3.81" size="1.016" layer="21" font="vector" ratio="12">3</text>
<text x="40.259" y="3.81" size="1.016" layer="21" font="vector" ratio="12">4</text>
<text x="42.799" y="3.81" size="1.016" layer="21" font="vector" ratio="12">5</text>
<text x="4.445" y="49.53" size="1.016" layer="21" font="vector" ratio="12" rot="R180">ARef</text>
<text x="7.62" y="49.53" size="1.016" layer="21" font="vector" ratio="12" rot="R180">Gnd</text>
<text x="9.779" y="49.53" size="1.016" layer="21" font="vector" ratio="12" rot="R180">13</text>
<text x="12.319" y="49.53" size="1.016" layer="21" font="vector" ratio="12" rot="R180">12</text>
<text x="14.859" y="49.53" size="1.016" layer="21" font="vector" ratio="12" rot="R180">11</text>
<text x="17.399" y="49.53" size="1.016" layer="21" font="vector" ratio="12" rot="R180">10</text>
<text x="19.431" y="49.53" size="1.016" layer="21" font="vector" ratio="12" rot="R180">9</text>
<text x="21.971" y="49.53" size="1.016" layer="21" font="vector" ratio="12" rot="R180">8</text>
<text x="26.035" y="49.53" size="1.016" layer="21" font="vector" ratio="12" rot="R180">7</text>
<text x="28.575" y="49.53" size="1.016" layer="21" font="vector" ratio="12" rot="R180">6</text>
<text x="31.115" y="49.53" size="1.016" layer="21" font="vector" ratio="12" rot="R180">5</text>
<text x="33.655" y="49.53" size="1.016" layer="21" font="vector" ratio="12" rot="R180">4</text>
<text x="36.195" y="49.53" size="1.016" layer="21" font="vector" ratio="12" rot="R180">3</text>
<text x="38.735" y="49.53" size="1.016" layer="21" font="vector" ratio="12" rot="R180">2</text>
<text x="41.275" y="49.53" size="1.016" layer="21" font="vector" ratio="12" rot="R180">1</text>
<text x="43.815" y="49.53" size="1.016" layer="21" font="vector" ratio="12" rot="R180">0</text>
<text x="11.303" y="52.07" size="1.016" layer="21" font="vector" ratio="12">Digital I/O</text>
<text x="30.607" y="52.07" size="1.016" layer="21" font="vector" ratio="12">Digital I/O</text>
</package>
<package name="ARDUINOSHIELD-MAX">
<wire x1="-20.32" y1="0" x2="45.72" y2="0" width="0" layer="20"/>
<wire x1="45.72" y1="0" x2="45.72" y2="53.34" width="0" layer="20"/>
<wire x1="45.72" y1="53.34" x2="-20.32" y2="53.34" width="0" layer="20"/>
<wire x1="-20.32" y1="53.34" x2="-20.32" y2="0" width="0" layer="20"/>
<pad name="D4" x="33.02" y="50.8" drill="1" diameter="1.6764" shape="octagon"/>
<pad name="A0" x="30.48" y="2.54" drill="1" diameter="1.6764" shape="octagon"/>
<pad name="D3" x="35.56" y="50.8" drill="1" diameter="1.6764" shape="octagon"/>
<pad name="D2" x="38.1" y="50.8" drill="1" diameter="1.6764" shape="octagon"/>
<pad name="D1" x="40.64" y="50.8" drill="1" diameter="1.6764" shape="octagon"/>
<pad name="D0" x="43.18" y="50.8" drill="1" diameter="1.6764" shape="octagon"/>
<pad name="D5" x="30.48" y="50.8" drill="1" diameter="1.6764" shape="octagon"/>
<pad name="D6" x="27.94" y="50.8" drill="1" diameter="1.6764" shape="octagon"/>
<pad name="D7" x="25.4" y="50.8" drill="1" diameter="1.6764" shape="octagon"/>
<pad name="D8" x="21.336" y="50.8" drill="1" diameter="1.6764" shape="octagon"/>
<pad name="D9" x="18.796" y="50.8" drill="1" diameter="1.6764" shape="octagon"/>
<pad name="D10" x="16.256" y="50.8" drill="1" diameter="1.6764" shape="octagon"/>
<pad name="D11" x="13.716" y="50.8" drill="1" diameter="1.6764" shape="octagon"/>
<pad name="D12" x="11.176" y="50.8" drill="1" diameter="1.6764" shape="octagon"/>
<pad name="D13" x="8.636" y="50.8" drill="1" diameter="1.6764" shape="octagon"/>
<pad name="GND" x="6.096" y="50.8" drill="1" diameter="1.6764" shape="octagon"/>
<pad name="AREF" x="3.556" y="50.8" drill="1" diameter="1.6764" shape="octagon"/>
<pad name="A1" x="33.02" y="2.54" drill="1" diameter="1.6764" shape="octagon"/>
<pad name="A2" x="35.56" y="2.54" drill="1" diameter="1.6764" shape="octagon"/>
<pad name="A3" x="38.1" y="2.54" drill="1" diameter="1.6764" shape="octagon"/>
<pad name="A4" x="40.64" y="2.54" drill="1" diameter="1.6764" shape="octagon"/>
<pad name="A5" x="43.18" y="2.54" drill="1" diameter="1.6764" shape="octagon"/>
<pad name="VIN" x="25.4" y="2.54" drill="1" diameter="1.6764" shape="octagon"/>
<pad name="GND1" x="22.86" y="2.54" drill="1" diameter="1.6764" shape="octagon"/>
<pad name="GND2" x="20.32" y="2.54" drill="1" diameter="1.6764" shape="octagon"/>
<pad name="5V" x="17.78" y="2.54" drill="1" diameter="1.6764" shape="octagon"/>
<pad name="3V" x="15.24" y="2.54" drill="1" diameter="1.6764" shape="octagon"/>
<pad name="RESET" x="12.7" y="2.54" drill="1" diameter="1.6764" shape="octagon"/>
<text x="10.9119" y="3.81" size="1.016" layer="21" font="vector" ratio="12">RST</text>
<text x="14.4323" y="3.81" size="1.016" layer="21" font="vector" ratio="12">3v</text>
<text x="17.2263" y="3.81" size="1.016" layer="21" font="vector" ratio="12">5v</text>
<text x="20.4571" y="3.81" size="1.016" layer="21" font="vector" ratio="12">Gnd</text>
<text x="24.4653" y="3.81" size="1.016" layer="21" font="vector" ratio="12">Vin</text>
<text x="33.7921" y="0.4623" size="1.016" layer="21" font="vector" ratio="12">Analog In</text>
<text x="30.099" y="3.81" size="1.016" layer="21" font="vector" ratio="12">0</text>
<text x="32.639" y="3.81" size="1.016" layer="21" font="vector" ratio="12">1</text>
<text x="35.179" y="3.81" size="1.016" layer="21" font="vector" ratio="12">2</text>
<text x="37.719" y="3.81" size="1.016" layer="21" font="vector" ratio="12">3</text>
<text x="40.259" y="3.81" size="1.016" layer="21" font="vector" ratio="12">4</text>
<text x="42.799" y="3.81" size="1.016" layer="21" font="vector" ratio="12">5</text>
<text x="4.445" y="49.53" size="1.016" layer="21" font="vector" ratio="12" rot="R180">ARef</text>
<text x="7.62" y="49.53" size="1.016" layer="21" font="vector" ratio="12" rot="R180">Gnd</text>
<text x="9.779" y="49.53" size="1.016" layer="21" font="vector" ratio="12" rot="R180">13</text>
<text x="12.319" y="49.53" size="1.016" layer="21" font="vector" ratio="12" rot="R180">12</text>
<text x="14.859" y="49.53" size="1.016" layer="21" font="vector" ratio="12" rot="R180">11</text>
<text x="17.399" y="49.53" size="1.016" layer="21" font="vector" ratio="12" rot="R180">10</text>
<text x="19.431" y="49.53" size="1.016" layer="21" font="vector" ratio="12" rot="R180">9</text>
<text x="21.971" y="49.53" size="1.016" layer="21" font="vector" ratio="12" rot="R180">8</text>
<text x="26.035" y="49.53" size="1.016" layer="21" font="vector" ratio="12" rot="R180">7</text>
<text x="28.575" y="49.53" size="1.016" layer="21" font="vector" ratio="12" rot="R180">6</text>
<text x="31.115" y="49.53" size="1.016" layer="21" font="vector" ratio="12" rot="R180">5</text>
<text x="33.655" y="49.53" size="1.016" layer="21" font="vector" ratio="12" rot="R180">4</text>
<text x="36.195" y="49.53" size="1.016" layer="21" font="vector" ratio="12" rot="R180">3</text>
<text x="38.735" y="49.53" size="1.016" layer="21" font="vector" ratio="12" rot="R180">2</text>
<text x="41.275" y="49.53" size="1.016" layer="21" font="vector" ratio="12" rot="R180">1</text>
<text x="43.815" y="49.53" size="1.016" layer="21" font="vector" ratio="12" rot="R180">0</text>
<text x="11.303" y="52.07" size="1.016" layer="21" font="vector" ratio="12">Digital I/O</text>
<text x="30.607" y="52.07" size="1.016" layer="21" font="vector" ratio="12">Digital I/O</text>
</package>
<package name="LD260">
<description>&lt;B&gt;LED&lt;/B&gt;&lt;p&gt;
5 mm, square, Siemens</description>
<wire x1="-1.27" y1="-1.27" x2="1.27" y2="-1.27" width="0.1524" layer="21"/>
<wire x1="1.27" y1="1.27" x2="-1.27" y2="1.27" width="0.1524" layer="21"/>
<wire x1="1.27" y1="-1.27" x2="1.27" y2="-0.889" width="0.1524" layer="21"/>
<wire x1="1.27" y1="1.27" x2="1.27" y2="0.889" width="0.1524" layer="21"/>
<wire x1="1.27" y1="0.889" x2="1.27" y2="-0.889" width="0.1524" layer="51"/>
<wire x1="-1.27" y1="1.27" x2="-1.27" y2="0.889" width="0.1524" layer="21"/>
<wire x1="-1.27" y1="-1.27" x2="-1.27" y2="-0.889" width="0.1524" layer="21"/>
<wire x1="-1.27" y1="-0.889" x2="-1.27" y2="0.889" width="0.1524" layer="51"/>
<wire x1="0" y1="1.27" x2="0.9917" y2="0.7934" width="0.1524" layer="21" curve="-51.33923" cap="flat"/>
<wire x1="-0.9917" y1="0.7934" x2="0" y2="1.27" width="0.1524" layer="21" curve="-51.33923" cap="flat"/>
<wire x1="0" y1="-1.27" x2="0.9917" y2="-0.7934" width="0.1524" layer="21" curve="51.33923" cap="flat"/>
<wire x1="-0.9917" y1="-0.7934" x2="0" y2="-1.27" width="0.1524" layer="21" curve="51.33923" cap="flat"/>
<wire x1="0.9558" y1="-0.8363" x2="1.27" y2="0" width="0.1524" layer="51" curve="41.185419" cap="flat"/>
<wire x1="0.9756" y1="0.813" x2="1.2699" y2="0" width="0.1524" layer="51" curve="-39.806332" cap="flat"/>
<wire x1="-1.27" y1="0" x2="-0.9643" y2="-0.8265" width="0.1524" layer="51" curve="40.600331" cap="flat"/>
<wire x1="-1.27" y1="0" x2="-0.9643" y2="0.8265" width="0.1524" layer="51" curve="-40.600331" cap="flat"/>
<wire x1="-0.889" y1="0" x2="0" y2="0.889" width="0.1524" layer="51" curve="-90" cap="flat"/>
<wire x1="-0.508" y1="0" x2="0" y2="0.508" width="0.1524" layer="51" curve="-90" cap="flat"/>
<wire x1="0" y1="-0.508" x2="0.508" y2="0" width="0.1524" layer="21" curve="90" cap="flat"/>
<wire x1="0" y1="-0.889" x2="0.889" y2="0" width="0.1524" layer="51" curve="90" cap="flat"/>
<pad name="A" x="-1.27" y="0" drill="0.8128" shape="octagon"/>
<pad name="K" x="1.27" y="0" drill="0.8128" shape="octagon"/>
<text x="-1.2954" y="1.4732" size="1.016" layer="25" ratio="14">&gt;NAME</text>
<text x="-1.27" y="-2.4892" size="1.016" layer="27" ratio="14">&gt;VALUE</text>
<rectangle x1="1.27" y1="-0.635" x2="2.032" y2="0.635" layer="51"/>
<rectangle x1="1.905" y1="-0.635" x2="2.032" y2="0.635" layer="21"/>
</package>
<package name="LED2X5">
<description>&lt;B&gt;LED&lt;/B&gt;&lt;p&gt;
2 x 5 mm, rectangle</description>
<wire x1="-2.54" y1="-1.27" x2="2.54" y2="-1.27" width="0.1524" layer="21"/>
<wire x1="2.54" y1="1.27" x2="2.54" y2="-1.27" width="0.1524" layer="21"/>
<wire x1="2.54" y1="1.27" x2="-2.54" y2="1.27" width="0.1524" layer="21"/>
<wire x1="-2.54" y1="-1.27" x2="-2.54" y2="1.27" width="0.1524" layer="21"/>
<wire x1="-1.905" y1="0" x2="0.508" y2="0" width="0.1524" layer="51"/>
<wire x1="-0.508" y1="0.381" x2="-0.508" y2="-0.381" width="0.1524" layer="51"/>
<wire x1="-0.508" y1="0.381" x2="0.508" y2="0" width="0.1524" layer="51"/>
<wire x1="0.508" y1="0" x2="1.778" y2="0" width="0.1524" layer="51"/>
<wire x1="0.508" y1="0" x2="-0.508" y2="-0.381" width="0.1524" layer="51"/>
<wire x1="0.508" y1="0.381" x2="0.508" y2="0" width="0.1524" layer="51"/>
<wire x1="0.508" y1="0" x2="0.508" y2="-0.381" width="0.1524" layer="51"/>
<wire x1="0.889" y1="-0.254" x2="1.143" y2="-0.762" width="0.1524" layer="51"/>
<wire x1="1.143" y1="-0.762" x2="1.143" y2="-0.508" width="0.1524" layer="51"/>
<wire x1="1.143" y1="-0.762" x2="0.9398" y2="-0.6096" width="0.1524" layer="51"/>
<wire x1="0.9398" y1="-0.6096" x2="1.143" y2="-0.508" width="0.1524" layer="51"/>
<wire x1="1.397" y1="-0.254" x2="1.651" y2="-0.762" width="0.1524" layer="51"/>
<wire x1="1.651" y1="-0.762" x2="1.651" y2="-0.508" width="0.1524" layer="51"/>
<wire x1="1.651" y1="-0.762" x2="1.4478" y2="-0.6096" width="0.1524" layer="51"/>
<wire x1="1.4478" y1="-0.6096" x2="1.651" y2="-0.508" width="0.1524" layer="51"/>
<pad name="A" x="-1.27" y="0" drill="0.8128" shape="octagon"/>
<pad name="K" x="1.27" y="0" drill="0.8128" shape="octagon"/>
<text x="-2.54" y="1.397" size="1.016" layer="25" ratio="14">&gt;NAME</text>
<text x="-2.54" y="-2.413" size="1.016" layer="27" ratio="14">&gt;VALUE</text>
<rectangle x1="2.159" y1="-1.27" x2="2.413" y2="1.27" layer="21"/>
</package>
<package name="LED3MM">
<description>&lt;B&gt;LED&lt;/B&gt;&lt;p&gt;
3 mm, round</description>
<wire x1="1.5748" y1="-1.27" x2="1.5748" y2="1.27" width="0.254" layer="51"/>
<wire x1="-1.524" y1="0" x2="-1.1708" y2="0.9756" width="0.1524" layer="51" curve="-39.80361" cap="flat"/>
<wire x1="-1.524" y1="0" x2="-1.1391" y2="-1.0125" width="0.1524" layer="51" curve="41.633208" cap="flat"/>
<wire x1="1.1571" y1="0.9918" x2="1.524" y2="0" width="0.1524" layer="51" curve="-40.601165" cap="flat"/>
<wire x1="1.1708" y1="-0.9756" x2="1.524" y2="0" width="0.1524" layer="51" curve="39.80361" cap="flat"/>
<wire x1="0" y1="1.524" x2="1.2401" y2="0.8858" width="0.1524" layer="21" curve="-54.461337" cap="flat"/>
<wire x1="-1.2192" y1="0.9144" x2="0" y2="1.524" width="0.1524" layer="21" curve="-53.130102" cap="flat"/>
<wire x1="0" y1="-1.524" x2="1.203" y2="-0.9356" width="0.1524" layer="21" curve="52.126876" cap="flat"/>
<wire x1="-1.203" y1="-0.9356" x2="0" y2="-1.524" width="0.1524" layer="21" curve="52.126876" cap="flat"/>
<wire x1="-0.635" y1="0" x2="0" y2="0.635" width="0.1524" layer="51" curve="-90" cap="flat"/>
<wire x1="-1.016" y1="0" x2="0" y2="1.016" width="0.1524" layer="51" curve="-90" cap="flat"/>
<wire x1="0" y1="-0.635" x2="0.635" y2="0" width="0.1524" layer="51" curve="90" cap="flat"/>
<wire x1="0" y1="-1.016" x2="1.016" y2="0" width="0.1524" layer="51" curve="90" cap="flat"/>
<wire x1="0" y1="2.032" x2="1.561" y2="1.3009" width="0.254" layer="21" curve="-50.193108" cap="flat"/>
<wire x1="-1.7929" y1="0.9562" x2="0" y2="2.032" width="0.254" layer="21" curve="-61.926949" cap="flat"/>
<wire x1="0" y1="-2.032" x2="1.5512" y2="-1.3126" width="0.254" layer="21" curve="49.763022" cap="flat"/>
<wire x1="-1.7643" y1="-1.0082" x2="0" y2="-2.032" width="0.254" layer="21" curve="60.255215" cap="flat"/>
<wire x1="-2.032" y1="0" x2="-1.7891" y2="0.9634" width="0.254" layer="51" curve="-28.301701" cap="flat"/>
<wire x1="-2.032" y1="0" x2="-1.7306" y2="-1.065" width="0.254" layer="51" curve="31.60822" cap="flat"/>
<wire x1="-2.5908" y1="1.7272" x2="-1.8542" y2="1.7272" width="0.127" layer="21"/>
<wire x1="-2.2352" y1="1.3208" x2="-2.2352" y2="2.1082" width="0.127" layer="21"/>
<pad name="A" x="-1.27" y="0" drill="0.8128" diameter="1.6764" shape="octagon"/>
<pad name="K" x="1.27" y="0" drill="0.8128" diameter="1.6764" shape="octagon"/>
<text x="1.905" y="0.381" size="1.27" layer="25" font="vector" ratio="12">&gt;NAME</text>
<text x="1.905" y="-1.651" size="1.27" layer="27" font="vector" ratio="12">&gt;VALUE</text>
</package>
<package name="LED5MM">
<description>&lt;B&gt;LED&lt;/B&gt;&lt;p&gt;
5 mm, round</description>
<wire x1="2.54" y1="-1.905" x2="2.54" y2="1.905" width="0.2032" layer="21"/>
<wire x1="2.54" y1="-1.905" x2="2.54" y2="1.905" width="0.254" layer="21" curve="-286.260205" cap="flat"/>
<wire x1="-1.143" y1="0" x2="0" y2="1.143" width="0.1524" layer="51" curve="-90" cap="flat"/>
<wire x1="0" y1="-1.143" x2="1.143" y2="0" width="0.1524" layer="51" curve="90" cap="flat"/>
<wire x1="-1.651" y1="0" x2="0" y2="1.651" width="0.1524" layer="51" curve="-90" cap="flat"/>
<wire x1="0" y1="-1.651" x2="1.651" y2="0" width="0.1524" layer="51" curve="90" cap="flat"/>
<wire x1="-2.159" y1="0" x2="0" y2="2.159" width="0.1524" layer="51" curve="-90" cap="flat"/>
<wire x1="0" y1="-2.159" x2="2.159" y2="0" width="0.1524" layer="51" curve="90" cap="flat"/>
<circle x="0" y="0" radius="2.54" width="0.1524" layer="21"/>
<pad name="A" x="-1.27" y="0" drill="0.8128" diameter="1.6764" shape="octagon"/>
<pad name="K" x="1.27" y="0" drill="0.8128" diameter="1.6764" shape="octagon"/>
<text x="3.175" y="0.5334" size="1.27" layer="25" ratio="10">&gt;NAME</text>
<text x="3.2004" y="-1.8034" size="1.27" layer="27" ratio="10">&gt;VALUE</text>
</package>
<package name="LSU260">
<description>&lt;B&gt;LED&lt;/B&gt;&lt;p&gt;
1 mm, round, Siemens</description>
<wire x1="0" y1="-0.508" x2="-1.143" y2="-0.508" width="0.1524" layer="51"/>
<wire x1="-1.143" y1="-0.508" x2="-1.143" y2="-0.254" width="0.1524" layer="51"/>
<wire x1="-1.143" y1="0.508" x2="0" y2="0.508" width="0.1524" layer="51"/>
<wire x1="-1.143" y1="-0.254" x2="-1.397" y2="-0.254" width="0.1524" layer="51"/>
<wire x1="-1.143" y1="-0.254" x2="-1.143" y2="0.254" width="0.1524" layer="51"/>
<wire x1="-1.397" y1="-0.254" x2="-1.397" y2="0.254" width="0.1524" layer="51"/>
<wire x1="-1.397" y1="0.254" x2="-1.143" y2="0.254" width="0.1524" layer="51"/>
<wire x1="-1.143" y1="0.254" x2="-1.143" y2="0.508" width="0.1524" layer="51"/>
<wire x1="0.508" y1="-0.254" x2="1.397" y2="-0.254" width="0.1524" layer="51"/>
<wire x1="1.397" y1="-0.254" x2="1.397" y2="0.254" width="0.1524" layer="51"/>
<wire x1="1.397" y1="0.254" x2="0.508" y2="0.254" width="0.1524" layer="51"/>
<wire x1="0.381" y1="-0.381" x2="0.254" y2="-0.508" width="0.1524" layer="21"/>
<wire x1="0.254" y1="-0.508" x2="-0.254" y2="-0.508" width="0.1524" layer="21"/>
<wire x1="-0.381" y1="-0.381" x2="-0.254" y2="-0.508" width="0.1524" layer="21"/>
<wire x1="0.381" y1="0.381" x2="0.254" y2="0.508" width="0.1524" layer="21"/>
<wire x1="0.254" y1="0.508" x2="-0.254" y2="0.508" width="0.1524" layer="21"/>
<wire x1="-0.381" y1="0.381" x2="-0.254" y2="0.508" width="0.1524" layer="21"/>
<wire x1="0" y1="-0.254" x2="0.254" y2="0" width="0.1524" layer="21" curve="90" cap="flat"/>
<wire x1="-0.254" y1="0" x2="0" y2="0.254" width="0.1524" layer="21" curve="-90" cap="flat"/>
<wire x1="0.381" y1="-0.381" x2="0.381" y2="0.381" width="0.1524" layer="21" curve="90"/>
<circle x="0" y="0" radius="0.508" width="0.1524" layer="51"/>
<pad name="A" x="-1.27" y="0" drill="0.8128" shape="octagon"/>
<pad name="K" x="1.27" y="0" drill="0.8128" shape="octagon"/>
<text x="-1.2954" y="0.8382" size="1.016" layer="25" ratio="14">&gt;NAME</text>
<text x="-1.27" y="-1.8542" size="1.016" layer="27" ratio="14">&gt;VALUE</text>
<rectangle x1="-1.397" y1="-0.254" x2="-1.143" y2="0.254" layer="51"/>
<rectangle x1="0.508" y1="-0.254" x2="1.397" y2="0.254" layer="51"/>
</package>
<package name="LZR181">
<description>&lt;B&gt;LED BLOCK&lt;/B&gt;&lt;p&gt;
1 LED, Siemens</description>
<wire x1="-1.27" y1="-1.27" x2="1.27" y2="-1.27" width="0.1524" layer="21"/>
<wire x1="1.27" y1="-1.27" x2="1.27" y2="-0.889" width="0.1524" layer="21"/>
<wire x1="1.27" y1="1.27" x2="1.27" y2="0.889" width="0.1524" layer="21"/>
<wire x1="1.27" y1="0.889" x2="1.27" y2="-0.889" width="0.1524" layer="51"/>
<wire x1="-1.27" y1="1.27" x2="-1.27" y2="0.889" width="0.1524" layer="21"/>
<wire x1="-1.27" y1="-1.27" x2="-1.27" y2="-0.889" width="0.1524" layer="21"/>
<wire x1="-1.27" y1="-0.889" x2="-1.27" y2="0.889" width="0.1524" layer="51"/>
<wire x1="-0.889" y1="0" x2="0" y2="0.889" width="0.1524" layer="51" curve="-90" cap="flat"/>
<wire x1="-0.508" y1="0" x2="0" y2="0.508" width="0.1524" layer="51" curve="-90" cap="flat"/>
<wire x1="0" y1="-0.508" x2="0.508" y2="0" width="0.1524" layer="21" curve="90" cap="flat"/>
<wire x1="0" y1="-0.889" x2="0.889" y2="0" width="0.1524" layer="51" curve="90" cap="flat"/>
<wire x1="-0.8678" y1="0.7439" x2="0" y2="1.143" width="0.1524" layer="21" curve="-49.396139" cap="flat"/>
<wire x1="0" y1="1.143" x2="0.8678" y2="0.7439" width="0.1524" layer="21" curve="-49.396139" cap="flat"/>
<wire x1="-0.8678" y1="-0.7439" x2="0" y2="-1.143" width="0.1524" layer="21" curve="49.396139" cap="flat"/>
<wire x1="0" y1="-1.143" x2="0.8678" y2="-0.7439" width="0.1524" layer="21" curve="49.396139" cap="flat"/>
<wire x1="0.8678" y1="0.7439" x2="1.143" y2="0" width="0.1524" layer="51" curve="-40.604135" cap="flat"/>
<wire x1="0.8678" y1="-0.7439" x2="1.143" y2="0" width="0.1524" layer="51" curve="40.604135" cap="flat"/>
<wire x1="-1.143" y1="0" x2="-0.8678" y2="0.7439" width="0.1524" layer="51" curve="-40.604135" cap="flat"/>
<wire x1="-1.143" y1="0" x2="-0.8678" y2="-0.7439" width="0.1524" layer="51" curve="40.604135" cap="flat"/>
<wire x1="-1.27" y1="1.27" x2="1.27" y2="1.27" width="0.1524" layer="21"/>
<pad name="A" x="-1.27" y="0" drill="0.8128" shape="octagon"/>
<pad name="K" x="1.27" y="0" drill="0.8128" shape="octagon"/>
<text x="-1.2954" y="1.4732" size="1.016" layer="25" ratio="14">&gt;NAME</text>
<text x="-1.27" y="-2.4892" size="1.016" layer="27" ratio="14">&gt;VALUE</text>
<rectangle x1="1.27" y1="-0.889" x2="1.524" y2="0.254" layer="51"/>
<rectangle x1="-1.524" y1="-0.254" x2="-1.27" y2="0.254" layer="51"/>
</package>
<package name="IRL80A">
<description>&lt;B&gt;IR LED&lt;/B&gt;&lt;p&gt;
IR transmitter Siemens</description>
<wire x1="0.889" y1="2.286" x2="0.889" y2="1.778" width="0.1524" layer="21"/>
<wire x1="0.889" y1="1.778" x2="0.889" y2="0.762" width="0.1524" layer="51"/>
<wire x1="0.889" y1="0.762" x2="0.889" y2="-0.635" width="0.1524" layer="21"/>
<wire x1="0.889" y1="-0.635" x2="0.889" y2="-1.778" width="0.1524" layer="51"/>
<wire x1="0.889" y1="-1.778" x2="0.889" y2="-2.286" width="0.1524" layer="21"/>
<wire x1="0.889" y1="-2.286" x2="-0.889" y2="-2.286" width="0.1524" layer="21"/>
<wire x1="-0.889" y1="2.286" x2="-0.889" y2="1.778" width="0.1524" layer="21"/>
<wire x1="-0.889" y1="1.778" x2="-0.889" y2="0.762" width="0.1524" layer="51"/>
<wire x1="-0.889" y1="0.762" x2="-0.889" y2="-0.762" width="0.1524" layer="21"/>
<wire x1="-0.889" y1="-0.762" x2="-0.889" y2="-1.778" width="0.1524" layer="51"/>
<wire x1="-0.889" y1="-1.778" x2="-0.889" y2="-2.286" width="0.1524" layer="21"/>
<wire x1="-0.889" y1="2.286" x2="0.889" y2="2.286" width="0.1524" layer="21"/>
<wire x1="-0.889" y1="-0.762" x2="-0.889" y2="0.762" width="0.1524" layer="21" curve="-180"/>
<wire x1="-1.397" y1="0.254" x2="-1.397" y2="-0.254" width="0.0508" layer="21"/>
<wire x1="-1.143" y1="0.508" x2="-1.143" y2="-0.508" width="0.0508" layer="21"/>
<pad name="K" x="0" y="1.27" drill="0.8128" shape="octagon"/>
<pad name="A" x="0" y="-1.27" drill="0.8128" shape="octagon"/>
<text x="1.27" y="0.381" size="1.27" layer="25" ratio="10">&gt;NAME</text>
<text x="1.27" y="-1.651" size="1.27" layer="27" ratio="10">&gt;VALUE</text>
</package>
<package name="PJ-102A">
<wire x1="-4.5" y1="13.4" x2="4.5" y2="13.4" width="0.127" layer="51"/>
<wire x1="4.5" y1="13.4" x2="4.5" y2="-1" width="0.127" layer="51"/>
<wire x1="4.5" y1="-1" x2="-4.5" y2="-1" width="0.127" layer="51"/>
<wire x1="-4.5" y1="-1" x2="-4.5" y2="13.4" width="0.127" layer="51"/>
<pad name="RING_SW" x="-4.7" y="3" drill="3" diameter="4.8" rot="R180"/>
<pad name="TIP" x="0" y="0" drill="3" diameter="4.8" rot="R270"/>
<pad name="RING" x="0" y="6" drill="3" diameter="4.8" rot="R180"/>
<wire x1="-4.5" y1="-1" x2="4.5" y2="-1" width="0.4064" layer="21"/>
<wire x1="-4.5" y1="-1" x2="-4.5" y2="11.9" width="0.4064" layer="21"/>
<wire x1="4.5" y1="-1" x2="4.5" y2="11.9" width="0.4064" layer="21"/>
</package>
<package name="M0805">
<description>&lt;b&gt;RESISTOR&lt;/b&gt;&lt;p&gt;
MELF 0.10 W</description>
<wire x1="-1.973" y1="0.983" x2="1.973" y2="0.983" width="0.0508" layer="39"/>
<wire x1="1.973" y1="-0.983" x2="-1.973" y2="-0.983" width="0.0508" layer="39"/>
<wire x1="-1.973" y1="-0.983" x2="-1.973" y2="0.983" width="0.0508" layer="39"/>
<wire x1="1.973" y1="0.983" x2="1.973" y2="-0.983" width="0.0508" layer="39"/>
<wire x1="0.7112" y1="0.635" x2="-0.7112" y2="0.635" width="0.1524" layer="51"/>
<wire x1="0.7112" y1="-0.635" x2="-0.7112" y2="-0.635" width="0.1524" layer="51"/>
<smd name="1" x="-0.95" y="0" dx="1.3" dy="1.6" layer="1"/>
<smd name="2" x="0.95" y="0" dx="1.3" dy="1.6" layer="1"/>
<text x="-1.016" y="1.016" size="1.27" layer="25" font="vector" ratio="12">&gt;NAME</text>
<text x="-1.016" y="-2.286" size="1.27" layer="27" font="vector" ratio="12">&gt;VALUE</text>
<rectangle x1="-1.0414" y1="-0.7112" x2="-0.6858" y2="0.7112" layer="51"/>
<rectangle x1="0.6858" y1="-0.7112" x2="1.0414" y2="0.7112" layer="51"/>
<rectangle x1="-0.1999" y1="-0.5999" x2="0.1999" y2="0.5999" layer="35"/>
</package>
<package name="C0603">
<description>&lt;b&gt;CAPACITOR&lt;/b&gt;&lt;p&gt;
chip</description>
<wire x1="-1.473" y1="0.983" x2="1.473" y2="0.983" width="0.0508" layer="39"/>
<wire x1="1.473" y1="0.983" x2="1.473" y2="-0.983" width="0.0508" layer="39"/>
<wire x1="1.473" y1="-0.983" x2="-1.473" y2="-0.983" width="0.0508" layer="39"/>
<wire x1="-1.473" y1="-0.983" x2="-1.473" y2="0.983" width="0.0508" layer="39"/>
<wire x1="-0.356" y1="0.432" x2="0.356" y2="0.432" width="0.1016" layer="51"/>
<wire x1="-0.356" y1="-0.419" x2="0.356" y2="-0.419" width="0.1016" layer="51"/>
<smd name="1" x="-0.85" y="0" dx="1.1" dy="1" layer="1"/>
<smd name="2" x="0.85" y="0" dx="1.1" dy="1" layer="1"/>
<text x="-0.889" y="0.762" size="1.27" layer="25" font="vector" ratio="12">&gt;NAME</text>
<text x="-0.889" y="-2.032" size="1.27" layer="27" font="vector" ratio="12">&gt;VALUE</text>
<rectangle x1="-0.8382" y1="-0.4699" x2="-0.3381" y2="0.4801" layer="51"/>
<rectangle x1="0.3302" y1="-0.4699" x2="0.8303" y2="0.4801" layer="51"/>
<rectangle x1="-0.1999" y1="-0.3" x2="0.1999" y2="0.3" layer="35"/>
</package>
<package name="1X03">
<description>&lt;b&gt;PIN HEADER&lt;/b&gt;</description>
<pad name="1" x="-2.54" y="0" drill="1.016" diameter="1.6764" rot="R90"/>
<pad name="2" x="0" y="0" drill="1.016" diameter="1.6764" rot="R90"/>
<pad name="3" x="2.54" y="0" drill="1.016" diameter="1.6764" rot="R90"/>
<text x="-3.81" y="2.54" size="1.27" layer="25" font="vector" ratio="12">&gt;NAME</text>
<wire x1="-5.08" y1="-2.54" x2="5.08" y2="-2.54" width="0.4064" layer="21"/>
<wire x1="5.08" y1="-2.54" x2="5.08" y2="5.08" width="0.4064" layer="21"/>
<wire x1="5.08" y1="5.08" x2="-5.08" y2="5.08" width="0.4064" layer="21"/>
<wire x1="-5.08" y1="5.08" x2="-5.08" y2="-2.54" width="0.4064" layer="21"/>
</package>
<package name="1X03_NB">
<pad name="1" x="-2.54" y="0" drill="1.016" diameter="1.6764" rot="R90"/>
<pad name="2" x="0" y="0" drill="1.016" diameter="1.6764" rot="R90"/>
<pad name="3" x="2.54" y="0" drill="1.016" diameter="1.6764" rot="R90"/>
<text x="-3.81" y="2.54" size="1.27" layer="25" font="vector" ratio="12">&gt;NAME</text>
</package>
</packages>
<symbols>
<symbol name="OPT101">
<wire x1="-7.62" y1="-10.16" x2="7.62" y2="-10.16" width="0.4064" layer="94"/>
<wire x1="7.62" y1="-10.16" x2="7.62" y2="10.16" width="0.4064" layer="94"/>
<wire x1="7.62" y1="10.16" x2="-7.62" y2="10.16" width="0.4064" layer="94"/>
<wire x1="-7.62" y1="10.16" x2="-7.62" y2="-10.16" width="0.4064" layer="94"/>
<text x="-7.62" y="10.922" size="1.778" layer="95">&gt;NAME</text>
<text x="-7.62" y="-12.827" size="1.778" layer="96">&gt;VALUE</text>
<pin name="VS" x="-10.16" y="7.62" length="short" direction="in"/>
<pin name="CMN" x="10.16" y="7.62" length="short" direction="out" rot="R180"/>
<pin name="-IN" x="-10.16" y="2.54" length="short" direction="in" function="dot"/>
<pin name="-V" x="-10.16" y="-2.54" length="short" direction="in"/>
<pin name="NC0" x="10.16" y="-2.54" length="short" direction="in" rot="R180"/>
<pin name="NC1" x="10.16" y="2.54" length="short" direction="in" rot="R180"/>
<pin name="VOUT" x="10.16" y="-7.62" length="short" direction="pwr" rot="R180"/>
<pin name="FB" x="-10.16" y="-7.62" length="short" direction="pwr"/>
</symbol>
<symbol name="DIODE">
<wire x1="-1.27" y1="-1.27" x2="1.27" y2="0" width="0.254" layer="94"/>
<wire x1="1.27" y1="0" x2="-1.27" y2="1.27" width="0.254" layer="94"/>
<wire x1="1.27" y1="1.27" x2="1.27" y2="0" width="0.254" layer="94"/>
<wire x1="-1.27" y1="1.27" x2="-1.27" y2="-1.27" width="0.254" layer="94"/>
<wire x1="1.27" y1="0" x2="1.27" y2="-1.27" width="0.254" layer="94"/>
<text x="-2.54" y="2.54" size="1.27" layer="95">&gt;NAME</text>
<text x="-2.54" y="-3.81" size="1.27" layer="96">&gt;VALUE</text>
<pin name="A" x="-2.54" y="0" visible="off" length="short" direction="pas"/>
<pin name="C" x="2.54" y="0" visible="off" length="short" direction="pas" rot="R180"/>
</symbol>
<symbol name="NCHANNEL_FET">
<wire x1="-2.54" y1="-2.54" x2="-1.2192" y2="-2.54" width="0.1524" layer="94"/>
<wire x1="0" y1="0.762" x2="0" y2="0" width="0.254" layer="94"/>
<wire x1="0" y1="0" x2="0" y2="-0.762" width="0.254" layer="94"/>
<wire x1="0" y1="3.683" x2="0" y2="1.397" width="0.254" layer="94"/>
<wire x1="1.905" y1="0.635" x2="0.635" y2="0" width="0.254" layer="94"/>
<wire x1="1.905" y1="-0.635" x2="0.635" y2="0" width="0.254" layer="94"/>
<wire x1="0" y1="0" x2="0.635" y2="0" width="0.1524" layer="94"/>
<wire x1="0.635" y1="0" x2="2.54" y2="0" width="0.1524" layer="94"/>
<wire x1="2.54" y1="0" x2="2.54" y2="-5.08" width="0.1524" layer="94"/>
<wire x1="0" y1="-1.397" x2="0" y2="-3.683" width="0.254" layer="94"/>
<wire x1="-1.143" y1="2.54" x2="-1.143" y2="-2.54" width="0.254" layer="94"/>
<text x="-11.43" y="0" size="1.778" layer="96">&gt;VALUE</text>
<text x="-11.43" y="2.54" size="1.778" layer="95">&gt;NAME</text>
<pin name="D" x="0" y="7.62" visible="off" length="middle" direction="pas" rot="R270"/>
<pin name="S" x="0" y="-7.62" visible="off" length="middle" direction="pas" rot="R90"/>
<pin name="G" x="-5.08" y="-2.54" visible="off" length="short" direction="pas"/>
<wire x1="0" y1="-5.08" x2="2.54" y2="-5.08" width="0.254" layer="94"/>
<wire x1="2.54" y1="-5.08" x2="5.08" y2="-5.08" width="0.254" layer="94"/>
<wire x1="5.08" y1="-5.08" x2="5.08" y2="0" width="0.254" layer="94"/>
<wire x1="5.08" y1="0" x2="5.08" y2="5.08" width="0.254" layer="94"/>
<wire x1="5.08" y1="5.08" x2="0" y2="5.08" width="0.254" layer="94"/>
<wire x1="5.08" y1="0" x2="3.81" y2="-1.524" width="0.254" layer="94"/>
<wire x1="3.81" y1="-1.524" x2="6.35" y2="-1.524" width="0.254" layer="94"/>
<wire x1="6.35" y1="-1.524" x2="5.08" y2="0" width="0.254" layer="94"/>
<wire x1="5.08" y1="0" x2="3.81" y2="0" width="0.254" layer="94"/>
<wire x1="5.08" y1="0" x2="6.604" y2="0" width="0.254" layer="94"/>
</symbol>
<symbol name="ENCODER_SW">
<description>Rotary Encoder with Switch</description>
<pin name="SW0" x="-2.54" y="10.16" length="short"/>
<pin name="SW1" x="-2.54" y="5.08" length="short"/>
<pin name="A" x="-2.54" y="0" length="short"/>
<pin name="C" x="-2.54" y="-5.08" length="short"/>
<pin name="B" x="-2.54" y="-10.16" length="short"/>
<wire x1="0" y1="12.7" x2="10.16" y2="12.7" width="0.254" layer="94"/>
<wire x1="10.16" y1="12.7" x2="10.16" y2="-12.7" width="0.254" layer="94"/>
<wire x1="10.16" y1="-12.7" x2="0" y2="-12.7" width="0.254" layer="94"/>
<wire x1="0" y1="-12.7" x2="0" y2="12.7" width="0.254" layer="94"/>
<text x="0" y="15.24" size="1.27" layer="95" font="vector" ratio="12">&gt;NAME</text>
<text x="0" y="-15.24" size="1.27" layer="96" font="vector" ratio="12">&gt;VALUE</text>
</symbol>
<symbol name="POT">
<description>Potentiometer</description>
<pin name="1" x="0" y="5.08" length="short" rot="R270"/>
<pin name="2" x="-5.08" y="0" length="short"/>
<pin name="3" x="0" y="-5.08" length="short" rot="R90"/>
<wire x1="0" y1="2.54" x2="-0.635" y2="1.905" width="0.254" layer="94"/>
<wire x1="-0.635" y1="1.905" x2="0" y2="1.27" width="0.254" layer="94"/>
<wire x1="0" y1="1.27" x2="-0.635" y2="0.635" width="0.254" layer="94"/>
<wire x1="-0.635" y1="-0.635" x2="0" y2="-1.27" width="0.254" layer="94"/>
<wire x1="0" y1="-1.27" x2="-0.635" y2="-1.905" width="0.254" layer="94"/>
<wire x1="-0.635" y1="-1.905" x2="0" y2="-2.54" width="0.254" layer="94"/>
<wire x1="-0.635" y1="-0.635" x2="0" y2="0" width="0.254" layer="94"/>
<wire x1="-0.635" y1="0.635" x2="0" y2="0" width="0.254" layer="94"/>
<wire x1="-2.54" y1="0" x2="-1.27" y2="0" width="0.254" layer="94"/>
<wire x1="-1.27" y1="0" x2="-1.905" y2="0.635" width="0.254" layer="94"/>
<wire x1="-1.27" y1="0" x2="-1.905" y2="-0.635" width="0.254" layer="94"/>
<text x="-7.62" y="2.54" size="1.27" layer="95" ratio="12">&gt;NAME</text>
<text x="-7.62" y="-2.54" size="1.27" layer="96" ratio="12">&gt;VALUE</text>
</symbol>
<symbol name="ARDUINO">
<wire x1="-22.86" y1="22.86" x2="-22.86" y2="-27.94" width="0.254" layer="94"/>
<wire x1="-22.86" y1="-27.94" x2="35.56" y2="-27.94" width="0.254" layer="94"/>
<wire x1="35.56" y1="-27.94" x2="35.56" y2="-25.4" width="0.254" layer="94"/>
<wire x1="35.56" y1="-25.4" x2="40.64" y2="-20.32" width="0.254" layer="94"/>
<wire x1="40.64" y1="-20.32" x2="40.64" y2="5.08" width="0.254" layer="94"/>
<wire x1="40.64" y1="5.08" x2="35.56" y2="10.16" width="0.254" layer="94"/>
<wire x1="35.56" y1="10.16" x2="35.56" y2="20.32" width="0.254" layer="94"/>
<wire x1="35.56" y1="20.32" x2="33.02" y2="22.86" width="0.254" layer="94"/>
<wire x1="33.02" y1="22.86" x2="-22.86" y2="22.86" width="0.254" layer="94"/>
<text x="-7.62" y="0" size="5.08" layer="94">ARDUINO</text>
<text x="-7.62" y="-5.08" size="2.54" layer="94">Uno / Ethernet Shield</text>
<pin name="D0" x="30.48" y="27.94" visible="pin" length="middle" rot="R270"/>
<pin name="D1" x="27.94" y="27.94" visible="pin" length="middle" rot="R270"/>
<pin name="D2" x="25.4" y="27.94" visible="pin" length="middle" rot="R270"/>
<pin name="D3" x="22.86" y="27.94" visible="pin" length="middle" rot="R270"/>
<pin name="D4" x="20.32" y="27.94" visible="pin" length="middle" rot="R270"/>
<pin name="D5" x="17.78" y="27.94" visible="pin" length="middle" rot="R270"/>
<pin name="D6" x="15.24" y="27.94" visible="pin" length="middle" rot="R270"/>
<pin name="D7" x="12.7" y="27.94" visible="pin" length="middle" rot="R270"/>
<pin name="D8" x="7.62" y="27.94" visible="pin" length="middle" rot="R270"/>
<pin name="D9" x="5.08" y="27.94" visible="pin" length="middle" rot="R270"/>
<pin name="D10" x="2.54" y="27.94" visible="pin" length="middle" rot="R270"/>
<pin name="D11" x="0" y="27.94" visible="pin" length="middle" rot="R270"/>
<pin name="D12" x="-2.54" y="27.94" visible="pin" length="middle" rot="R270"/>
<pin name="D13" x="-5.08" y="27.94" visible="pin" length="middle" rot="R270"/>
<pin name="GND" x="-7.62" y="27.94" visible="pin" length="middle" direction="pwr" rot="R270"/>
<pin name="AREF" x="-10.16" y="27.94" visible="pin" length="middle" rot="R270"/>
<pin name="A5" x="33.02" y="-33.02" visible="pin" length="middle" rot="R90"/>
<pin name="A4" x="30.48" y="-33.02" visible="pin" length="middle" rot="R90"/>
<pin name="A3" x="27.94" y="-33.02" visible="pin" length="middle" rot="R90"/>
<pin name="A2" x="25.4" y="-33.02" visible="pin" length="middle" rot="R90"/>
<pin name="A1" x="22.86" y="-33.02" visible="pin" length="middle" rot="R90"/>
<pin name="A0" x="20.32" y="-33.02" visible="pin" length="middle" rot="R90"/>
<pin name="VIN" x="15.24" y="-33.02" visible="pin" length="middle" direction="pwr" rot="R90"/>
<pin name="GND1" x="12.7" y="-33.02" visible="pin" length="middle" direction="pwr" rot="R90"/>
<pin name="GND2" x="10.16" y="-33.02" visible="pin" length="middle" direction="pwr" rot="R90"/>
<pin name="5V" x="7.62" y="-33.02" visible="pin" length="middle" direction="pwr" rot="R90"/>
<pin name="3V" x="5.08" y="-33.02" visible="pin" length="middle" direction="pwr" rot="R90"/>
<pin name="/RESET" x="2.54" y="-33.02" visible="pin" length="middle" rot="R90"/>
</symbol>
<symbol name="LED">
<wire x1="1.27" y1="0" x2="0" y2="-2.54" width="0.254" layer="94"/>
<wire x1="0" y1="-2.54" x2="-1.27" y2="0" width="0.254" layer="94"/>
<wire x1="1.27" y1="-2.54" x2="0" y2="-2.54" width="0.254" layer="94"/>
<wire x1="0" y1="-2.54" x2="-1.27" y2="-2.54" width="0.254" layer="94"/>
<wire x1="1.27" y1="0" x2="0" y2="0" width="0.254" layer="94"/>
<wire x1="0" y1="0" x2="-1.27" y2="0" width="0.254" layer="94"/>
<wire x1="0" y1="0" x2="0" y2="-2.54" width="0.1524" layer="94"/>
<wire x1="-2.032" y1="-0.762" x2="-3.429" y2="-2.159" width="0.1524" layer="94"/>
<wire x1="-1.905" y1="-1.905" x2="-3.302" y2="-3.302" width="0.1524" layer="94"/>
<text x="3.556" y="-4.572" size="1.778" layer="95" rot="R90">&gt;NAME</text>
<text x="5.715" y="-4.572" size="1.778" layer="96" rot="R90">&gt;VALUE</text>
<pin name="C" x="0" y="-5.08" visible="off" length="short" direction="pas" rot="R90"/>
<pin name="A" x="0" y="2.54" visible="off" length="short" direction="pas" rot="R270"/>
<polygon width="0.1524" layer="94">
<vertex x="-3.429" y="-2.159"/>
<vertex x="-3.048" y="-1.27"/>
<vertex x="-2.54" y="-1.778"/>
</polygon>
<polygon width="0.1524" layer="94">
<vertex x="-3.302" y="-3.302"/>
<vertex x="-2.921" y="-2.413"/>
<vertex x="-2.413" y="-2.921"/>
</polygon>
</symbol>
<symbol name="POWERJACK-1">
<wire x1="2.54" y1="3.175" x2="0" y2="3.175" width="0.254" layer="94"/>
<wire x1="0" y1="3.175" x2="-1.27" y2="2.54" width="0.254" layer="94"/>
<wire x1="-1.27" y1="2.54" x2="0" y2="1.905" width="0.254" layer="94"/>
<wire x1="0" y1="1.905" x2="2.54" y2="1.905" width="0.254" layer="94"/>
<wire x1="2.54" y1="1.905" x2="2.54" y2="3.175" width="0.254" layer="94"/>
<wire x1="2.54" y1="0" x2="2.54" y2="-1.27" width="0.254" layer="94"/>
<wire x1="2.54" y1="-2.54" x2="1.27" y2="-2.54" width="0.254" layer="94"/>
<wire x1="1.27" y1="-2.54" x2="0" y2="-1.27" width="0.254" layer="94"/>
<wire x1="0" y1="-1.27" x2="-1.27" y2="-2.54" width="0.254" layer="94"/>
<text x="-2.54" y="5.08" size="1.27" layer="95">&gt;NAME</text>
<pin name="TIP" x="5.08" y="2.54" visible="off" length="short" rot="R180"/>
<pin name="RING" x="5.08" y="-2.54" visible="off" length="short" rot="R180"/>
<pin name="RING_SW" x="5.08" y="0" visible="off" length="short" rot="R180"/>
</symbol>
<symbol name="C_US">
<wire x1="-2.54" y1="0" x2="2.54" y2="0" width="0.254" layer="94"/>
<wire x1="0" y1="-1.016" x2="0" y2="-2.54" width="0.1524" layer="94"/>
<wire x1="0" y1="-1" x2="2.4892" y2="-1.8542" width="0.254" layer="94" curve="-37.878202" cap="flat"/>
<wire x1="-2.4668" y1="-1.8504" x2="0" y2="-1.0161" width="0.254" layer="94" curve="-37.373024" cap="flat"/>
<text x="1.016" y="0.635" size="1.778" layer="95">&gt;NAME</text>
<text x="1.016" y="-4.191" size="1.778" layer="96">&gt;VALUE</text>
<pin name="1" x="0" y="2.54" visible="off" length="short" direction="pas" swaplevel="1" rot="R270"/>
<pin name="2" x="0" y="-5.08" visible="off" length="short" direction="pas" swaplevel="1" rot="R90"/>
</symbol>
<symbol name="R_US">
<wire x1="-2.54" y1="0" x2="-2.159" y2="1.016" width="0.2032" layer="94"/>
<wire x1="-2.159" y1="1.016" x2="-1.524" y2="-1.016" width="0.2032" layer="94"/>
<wire x1="-1.524" y1="-1.016" x2="-0.889" y2="1.016" width="0.2032" layer="94"/>
<wire x1="-0.889" y1="1.016" x2="-0.254" y2="-1.016" width="0.2032" layer="94"/>
<wire x1="-0.254" y1="-1.016" x2="0.381" y2="1.016" width="0.2032" layer="94"/>
<wire x1="0.381" y1="1.016" x2="1.016" y2="-1.016" width="0.2032" layer="94"/>
<wire x1="1.016" y1="-1.016" x2="1.651" y2="1.016" width="0.2032" layer="94"/>
<wire x1="1.651" y1="1.016" x2="2.286" y2="-1.016" width="0.2032" layer="94"/>
<wire x1="2.286" y1="-1.016" x2="2.54" y2="0" width="0.2032" layer="94"/>
<text x="-3.81" y="1.4986" size="1.778" layer="95">&gt;NAME</text>
<text x="-3.81" y="-3.302" size="1.778" layer="96">&gt;VALUE</text>
<pin name="2" x="5.08" y="0" visible="off" length="short" direction="pas" swaplevel="1" rot="R180"/>
<pin name="1" x="-5.08" y="0" visible="off" length="short" direction="pas" swaplevel="1"/>
</symbol>
<symbol name="LETTER_P">
<frame x1="0" y1="0" x2="185.42" y2="248.92" columns="12" rows="17" layer="94" border-left="no" border-top="no" border-right="no" border-bottom="no"/>
</symbol>
<symbol name="DOCFIELD">
<wire x1="0" y1="0" x2="71.12" y2="0" width="0.1016" layer="94"/>
<wire x1="101.6" y1="15.24" x2="87.63" y2="15.24" width="0.1016" layer="94"/>
<wire x1="0" y1="0" x2="0" y2="5.08" width="0.1016" layer="94"/>
<wire x1="0" y1="5.08" x2="71.12" y2="5.08" width="0.1016" layer="94"/>
<wire x1="0" y1="5.08" x2="0" y2="15.24" width="0.1016" layer="94"/>
<wire x1="101.6" y1="15.24" x2="101.6" y2="5.08" width="0.1016" layer="94"/>
<wire x1="71.12" y1="5.08" x2="71.12" y2="0" width="0.1016" layer="94"/>
<wire x1="71.12" y1="5.08" x2="87.63" y2="5.08" width="0.1016" layer="94"/>
<wire x1="71.12" y1="0" x2="101.6" y2="0" width="0.1016" layer="94"/>
<wire x1="87.63" y1="15.24" x2="87.63" y2="5.08" width="0.1016" layer="94"/>
<wire x1="87.63" y1="15.24" x2="0" y2="15.24" width="0.1016" layer="94"/>
<wire x1="87.63" y1="5.08" x2="101.6" y2="5.08" width="0.1016" layer="94"/>
<wire x1="101.6" y1="5.08" x2="101.6" y2="0" width="0.1016" layer="94"/>
<wire x1="0" y1="15.24" x2="0" y2="22.86" width="0.1016" layer="94"/>
<wire x1="101.6" y1="35.56" x2="0" y2="35.56" width="0.1016" layer="94"/>
<wire x1="101.6" y1="35.56" x2="101.6" y2="22.86" width="0.1016" layer="94"/>
<wire x1="0" y1="22.86" x2="101.6" y2="22.86" width="0.1016" layer="94"/>
<wire x1="0" y1="22.86" x2="0" y2="35.56" width="0.1016" layer="94"/>
<wire x1="101.6" y1="22.86" x2="101.6" y2="15.24" width="0.1016" layer="94"/>
<text x="1.27" y="1.27" size="2.54" layer="94" font="vector">Date:</text>
<text x="12.7" y="1.27" size="2.54" layer="94" font="vector">&gt;LAST_DATE_TIME</text>
<text x="72.39" y="1.27" size="2.54" layer="94" font="vector">Sheet:</text>
<text x="86.36" y="1.27" size="2.54" layer="94" font="vector">&gt;SHEET</text>
<text x="88.9" y="11.43" size="2.54" layer="94" font="vector">REV:</text>
<text x="1.27" y="19.05" size="2.54" layer="94" font="vector">TITLE:</text>
<text x="1.27" y="11.43" size="2.54" layer="94" font="vector">Document Number:</text>
<text x="17.78" y="19.05" size="2.54" layer="94" font="vector">&gt;DRAWING_NAME</text>
</symbol>
<symbol name="PINHD3">
<wire x1="-6.35" y1="-5.08" x2="1.27" y2="-5.08" width="0.4064" layer="94"/>
<wire x1="1.27" y1="-5.08" x2="1.27" y2="5.08" width="0.4064" layer="94"/>
<wire x1="1.27" y1="5.08" x2="-6.35" y2="5.08" width="0.4064" layer="94"/>
<wire x1="-6.35" y1="5.08" x2="-6.35" y2="-5.08" width="0.4064" layer="94"/>
<text x="-6.35" y="5.715" size="1.778" layer="95">&gt;NAME</text>
<text x="-6.35" y="-7.62" size="1.778" layer="96">&gt;VALUE</text>
<pin name="1" x="-2.54" y="2.54" visible="pad" length="short" direction="pas" function="dot"/>
<pin name="2" x="-2.54" y="0" visible="pad" length="short" direction="pas" function="dot"/>
<pin name="3" x="-2.54" y="-2.54" visible="pad" length="short" direction="pas" function="dot"/>
</symbol>
<symbol name="GND">
<wire x1="-1.905" y1="0" x2="1.905" y2="0" width="0.254" layer="94"/>
<text x="-2.54" y="-2.54" size="1.778" layer="96">&gt;VALUE</text>
<pin name="GND" x="0" y="2.54" visible="off" length="short" direction="sup" rot="R270"/>
</symbol>
</symbols>
<devicesets>
<deviceset name="OPT101" prefix="IC">
<description>&lt;b&gt;Photodiode&lt;/b&gt;
Changed DIP package to have round (not oval) pin pads
&lt;p&gt;http://www.ti.com/lit/ds/symlink/opt101.pdf&lt;p&gt;</description>
<gates>
<gate name="A" symbol="OPT101" x="0" y="2.54"/>
</gates>
<devices>
<device name="N" package="DIL08-ROUND">
<connects>
<connect gate="A" pin="-IN" pad="2"/>
<connect gate="A" pin="-V" pad="3"/>
<connect gate="A" pin="CMN" pad="8"/>
<connect gate="A" pin="FB" pad="4"/>
<connect gate="A" pin="NC0" pad="6"/>
<connect gate="A" pin="NC1" pad="7"/>
<connect gate="A" pin="VOUT" pad="5"/>
<connect gate="A" pin="VS" pad="1"/>
</connects>
<technologies>
<technology name=""/>
</technologies>
</device>
</devices>
</deviceset>
<deviceset name="S1G" prefix="D">
<description>http://search.digikey.com/us/en/products/S1G/S1GFSCT-ND/965720

Diode Type	Standard
Voltage - DC Reverse (Vr) (Max)	400V
Current - Average Rectified (Io)	1A
Voltage - Forward (Vf) (Max) @ If	1.1V @ 1A
Speed	Standard Recovery &gt;500ns, &gt; 200mA (Io)</description>
<gates>
<gate name="D$1" symbol="DIODE" x="0" y="0"/>
</gates>
<devices>
<device name="" package="SMA_DIODE">
<connects>
<connect gate="D$1" pin="A" pad="A"/>
<connect gate="D$1" pin="C" pad="C"/>
</connects>
<technologies>
<technology name=""/>
</technologies>
</device>
</devices>
</deviceset>
<deviceset name="AO7400">
<description>http://www.aosmd.com/res/data_sheets/AO7400.pdf

Alpha &amp; Omega Semiconductor 30 V N-Channel MOSFET
ID 1.7A.  RDS ON &lt; 55 mOhm AO7400</description>
<gates>
<gate name="Q$1" symbol="NCHANNEL_FET" x="0" y="0"/>
</gates>
<devices>
<device name="" package="SOT23_FET">
<connects>
<connect gate="Q$1" pin="D" pad="D"/>
<connect gate="Q$1" pin="G" pad="G"/>
<connect gate="Q$1" pin="S" pad="S"/>
</connects>
<technologies>
<technology name=""/>
</technologies>
</device>
</devices>
</deviceset>
<deviceset name="PEC11_S">
<description>Bourns Rotary Encoder with a Switch</description>
<gates>
<gate name="G$1" symbol="ENCODER_SW" x="-5.08" y="0"/>
</gates>
<devices>
<device name="DEF" package="PEC11_S">
<connects>
<connect gate="G$1" pin="A" pad="A"/>
<connect gate="G$1" pin="B" pad="B"/>
<connect gate="G$1" pin="C" pad="C"/>
<connect gate="G$1" pin="SW0" pad="S0"/>
<connect gate="G$1" pin="SW1" pad="S1"/>
</connects>
<technologies>
<technology name=""/>
</technologies>
</device>
</devices>
</deviceset>
<deviceset name="RK09L">
<description>Potentiometer
Alps
RK09L1120A2S for non linear taper, not too bad
688-RK09L1120036 for linear taper (being enod of lifed)
10k Ohm
http://www.alps.com/products/WebObjects/catalog.woa/E/PDF/Potentiometer/MetalShaft/RK09L/RK09L.PDF</description>
<gates>
<gate name="G$1" symbol="POT" x="0" y="0"/>
</gates>
<devices>
<device name="RA" package="ALPS_POT_9MM_RA">
<connects>
<connect gate="G$1" pin="1" pad="1"/>
<connect gate="G$1" pin="2" pad="2"/>
<connect gate="G$1" pin="3" pad="3"/>
</connects>
<technologies>
<technology name=""/>
</technologies>
</device>
</devices>
</deviceset>
<deviceset name="ARDUINO">
<description>&lt;b&gt;Arduino Uno / Ethernet Shield&lt;/b&gt;
&lt;p&gt;
Make a shield for the Arduino Uno or the Arduino Ethernet for the Standard pin configuration. The outline is on the DIMENSION layer, so if your board house uses it they will cut the outline to match.&lt;/p&gt;
&lt;p&gt;
Derived from the Lady Ada eagle library
http://www.ladyada.net/library/pcb/eaglelibrary.html
&lt;/p&gt;</description>
<gates>
<gate name="G$1" symbol="ARDUINO" x="-7.62" y="2.54"/>
</gates>
<devices>
<device name="MIN" package="ARDUINOSHIELD-MIN">
<connects>
<connect gate="G$1" pin="/RESET" pad="RESET"/>
<connect gate="G$1" pin="3V" pad="3V"/>
<connect gate="G$1" pin="5V" pad="5V"/>
<connect gate="G$1" pin="A0" pad="A0"/>
<connect gate="G$1" pin="A1" pad="A1"/>
<connect gate="G$1" pin="A2" pad="A2"/>
<connect gate="G$1" pin="A3" pad="A3"/>
<connect gate="G$1" pin="A4" pad="A4"/>
<connect gate="G$1" pin="A5" pad="A5"/>
<connect gate="G$1" pin="AREF" pad="AREF"/>
<connect gate="G$1" pin="D0" pad="D0"/>
<connect gate="G$1" pin="D1" pad="D1"/>
<connect gate="G$1" pin="D10" pad="D10"/>
<connect gate="G$1" pin="D11" pad="D11"/>
<connect gate="G$1" pin="D12" pad="D12"/>
<connect gate="G$1" pin="D13" pad="D13"/>
<connect gate="G$1" pin="D2" pad="D2"/>
<connect gate="G$1" pin="D3" pad="D3"/>
<connect gate="G$1" pin="D4" pad="D4"/>
<connect gate="G$1" pin="D5" pad="D5"/>
<connect gate="G$1" pin="D6" pad="D6"/>
<connect gate="G$1" pin="D7" pad="D7"/>
<connect gate="G$1" pin="D8" pad="D8"/>
<connect gate="G$1" pin="D9" pad="D9"/>
<connect gate="G$1" pin="GND" pad="GND"/>
<connect gate="G$1" pin="GND1" pad="GND1"/>
<connect gate="G$1" pin="GND2" pad="GND2"/>
<connect gate="G$1" pin="VIN" pad="VIN"/>
</connects>
<technologies>
<technology name=""/>
</technologies>
</device>
<device name="MAX" package="ARDUINOSHIELD-MAX">
<connects>
<connect gate="G$1" pin="/RESET" pad="RESET"/>
<connect gate="G$1" pin="3V" pad="3V"/>
<connect gate="G$1" pin="5V" pad="5V"/>
<connect gate="G$1" pin="A0" pad="A0"/>
<connect gate="G$1" pin="A1" pad="A1"/>
<connect gate="G$1" pin="A2" pad="A2"/>
<connect gate="G$1" pin="A3" pad="A3"/>
<connect gate="G$1" pin="A4" pad="A4"/>
<connect gate="G$1" pin="A5" pad="A5"/>
<connect gate="G$1" pin="AREF" pad="AREF"/>
<connect gate="G$1" pin="D0" pad="D0"/>
<connect gate="G$1" pin="D1" pad="D1"/>
<connect gate="G$1" pin="D10" pad="D10"/>
<connect gate="G$1" pin="D11" pad="D11"/>
<connect gate="G$1" pin="D12" pad="D12"/>
<connect gate="G$1" pin="D13" pad="D13"/>
<connect gate="G$1" pin="D2" pad="D2"/>
<connect gate="G$1" pin="D3" pad="D3"/>
<connect gate="G$1" pin="D4" pad="D4"/>
<connect gate="G$1" pin="D5" pad="D5"/>
<connect gate="G$1" pin="D6" pad="D6"/>
<connect gate="G$1" pin="D7" pad="D7"/>
<connect gate="G$1" pin="D8" pad="D8"/>
<connect gate="G$1" pin="D9" pad="D9"/>
<connect gate="G$1" pin="GND" pad="GND"/>
<connect gate="G$1" pin="GND1" pad="GND1"/>
<connect gate="G$1" pin="GND2" pad="GND2"/>
<connect gate="G$1" pin="VIN" pad="VIN"/>
</connects>
<technologies>
<technology name=""/>
</technologies>
</device>
</devices>
</deviceset>
<deviceset name="LED" prefix="LED" uservalue="yes">
<description>All two pin LED's could be added hear.  With Eagle 6.0 the same signal can be assingned to more than one pin for board mount LED's that might have additional pins per anode and cathode</description>
<gates>
<gate name="G$1" symbol="LED" x="0" y="0"/>
</gates>
<devices>
<device name="LD260" package="LD260">
<connects>
<connect gate="G$1" pin="A" pad="A"/>
<connect gate="G$1" pin="C" pad="K"/>
</connects>
<technologies>
<technology name=""/>
</technologies>
</device>
<device name="SQR2X5" package="LED2X5">
<connects>
<connect gate="G$1" pin="A" pad="A"/>
<connect gate="G$1" pin="C" pad="K"/>
</connects>
<technologies>
<technology name=""/>
</technologies>
</device>
<device name="3MM" package="LED3MM">
<connects>
<connect gate="G$1" pin="A" pad="A"/>
<connect gate="G$1" pin="C" pad="K"/>
</connects>
<technologies>
<technology name=""/>
</technologies>
</device>
<device name="5MM" package="LED5MM">
<connects>
<connect gate="G$1" pin="A" pad="A"/>
<connect gate="G$1" pin="C" pad="K"/>
</connects>
<technologies>
<technology name=""/>
</technologies>
</device>
<device name="LZR181" package="LZR181">
<connects>
<connect gate="G$1" pin="A" pad="A"/>
<connect gate="G$1" pin="C" pad="K"/>
</connects>
<technologies>
<technology name=""/>
</technologies>
</device>
</devices>
</deviceset>
<deviceset name="2.1MMJACK">
<description>2.1mm x 5.5mm THM DC jack with internal switch. Digikey part #PJ-102A, 4UCON part #05537 &lt;br&gt;
2.1mm x 5.5mm SMT DC jack with internal switch. Digikey part #PJ-002A-SMT, 4UCON part #03267
&lt;p&gt;By microbuilder.eu &amp; adafruit.com&lt;/p&gt;</description>
<gates>
<gate name="G$1" symbol="POWERJACK-1" x="0" y="0"/>
</gates>
<devices>
<device name="THM" package="PJ-102A">
<connects>
<connect gate="G$1" pin="RING" pad="RING"/>
<connect gate="G$1" pin="RING_SW" pad="RING_SW"/>
<connect gate="G$1" pin="TIP" pad="TIP"/>
</connects>
<technologies>
<technology name=""/>
</technologies>
</device>
</devices>
</deviceset>
<deviceset name="R_US" prefix="R" uservalue="yes">
<gates>
<gate name="G$1" symbol="R_US" x="0" y="0"/>
</gates>
<devices>
<device name="" package="M0805">
<connects>
<connect gate="G$1" pin="1" pad="1"/>
<connect gate="G$1" pin="2" pad="2"/>
</connects>
<technologies>
<technology name=""/>
</technologies>
</device>
</devices>
</deviceset>
<deviceset name="C_US" prefix="C" uservalue="yes">
<gates>
<gate name="G$1" symbol="C_US" x="0" y="0"/>
</gates>
<devices>
<device name="" package="C0603">
<connects>
<connect gate="G$1" pin="1" pad="1"/>
<connect gate="G$1" pin="2" pad="2"/>
</connects>
<technologies>
<technology name=""/>
</technologies>
</device>
</devices>
</deviceset>
<deviceset name="LETTER_P" prefix="FRAME" uservalue="yes">
<description>&lt;b&gt;FRAME&lt;/b&gt;&lt;p&gt;
LETTER portrait</description>
<gates>
<gate name="G$1" symbol="LETTER_P" x="0" y="0"/>
<gate name="G$2" symbol="DOCFIELD" x="83.82" y="0" addlevel="must"/>
</gates>
<devices>
<device name="">
<technologies>
<technology name=""/>
</technologies>
</device>
</devices>
</deviceset>
<deviceset name="PINHD-1X3" prefix="J" uservalue="yes">
<description>&lt;b&gt;PIN HEADER&lt;/b&gt;</description>
<gates>
<gate name="A" symbol="PINHD3" x="0" y="0"/>
</gates>
<devices>
<device name="" package="1X03">
<connects>
<connect gate="A" pin="1" pad="1"/>
<connect gate="A" pin="2" pad="2"/>
<connect gate="A" pin="3" pad="3"/>
</connects>
<technologies>
<technology name=""/>
</technologies>
</device>
<device name="NB" package="1X03_NB">
<connects>
<connect gate="A" pin="1" pad="1"/>
<connect gate="A" pin="2" pad="2"/>
<connect gate="A" pin="3" pad="3"/>
</connects>
<technologies>
<technology name=""/>
</technologies>
</device>
</devices>
</deviceset>
<deviceset name="GND" prefix="GND">
<description>&lt;b&gt;SUPPLY SYMBOL&lt;/b&gt;</description>
<gates>
<gate name="1" symbol="GND" x="0" y="0"/>
</gates>
<devices>
<device name="">
<technologies>
<technology name=""/>
</technologies>
</device>
</devices>
</deviceset>
</devicesets>
</library>
</drawing>
</eagle>
