# Supplementary material for: A distributed cell division counter reveals growth dynamics in the gut microbiota
Source: Nat Commun. 2015 Nov 30;6:10039. doi: 10.1038/ncomms10039 (PMC4674677; doi:10.1038/ncomms10039)
Supplement: Supplementary Software 2 — Flow cytometry data analysis scripts. [file ncomms10039-s4.zip]

Archive with 3 entries (3 files):
- FACS_code_readme.txt
- FACShist2.m
- filterFSCSSC.m
