# Supplementary material for: A distributed cell division counter reveals growth dynamics in the gut microbiota
Source: Nat Commun. 2015 Nov 30;6:10039. doi: 10.1038/ncomms10039 (PMC4674677; doi:10.1038/ncomms10039)
Supplement: Supplementary Software 2 — Flow cytometry data analysis scripts. [file ncomms10039-s4.zip › FACS_code_readme.txt]

We used the function filterFSCSSC to . For mouse experiments, we used a cutoff of 10^4 in the FSC and SSC channels to select for particles in the same size range as E. coli. Turbidostat and other in vitro experiments were analyzed using FlowJo.

The function FACShist2 was used to generate histograms of flow cytometry data.
