# Supplementary material for: A distributed cell division counter reveals growth dynamics in the gut microbiota
Source: Nat Commun. 2015 Nov 30;6:10039. doi: 10.1038/ncomms10039 (PMC4674677; doi:10.1038/ncomms10039)
Supplement: Supplementary Software 2 — Flow cytometry data analysis scripts. [file ncomms10039-s4.zip › FACShist2.m]

function [data_range, facsn] = FACShist2(facsdata, plot_ind, clr)

if nargin < 3
    clr = 'b';
end

% range of data to plot
data_range = [logspace(0,5,100)];

facs_no_outliers = facsdata(abs(facsdata(:, plot_ind)) < 1e5, :);
good_ind = filterFSCSSC(facs_no_outliers(:, 1), facs_no_outliers(:, 2));

[facsn] = hist(facs_no_outliers(good_ind, plot_ind), data_range);
fnn = facsn./sum(facsn);

if nargout == 0
    area(data_range, fnn, 'FaceColor', clr)
    set(gca, 'Xscale', 'log')
    xlim([min(data_range) max(data_range)])
    ylim([0 1])
end
