# Supplementary material for: A distributed cell division counter reveals growth dynamics in the gut microbiota
Source: Nat Commun. 2015 Nov 30;6:10039. doi: 10.1038/ncomms10039 (PMC4674677; doi:10.1038/ncomms10039)
Supplement: Supplementary Software 2 — Flow cytometry data analysis scripts. [file ncomms10039-s4.zip › filterFSCSSC.m]

function good_ind = filterFSCSSC(fsc, ssc)

% filter using fsc and ssc cutoffs
goodfsc = (abs(fsc) < 1e4);
goodssc = (abs(ssc) < 1e4);

good_ind = goodfsc & goodssc;
